# Supplementary material for: Complete representation of a tapeworm genome reveals chromosomes capped by centromeres, necessitating a dual role in segregation and protection
Source: BMC Biol. 2020 Nov 9;18:165. doi: 10.1186/s12915-020-00899-w (PMC7653826; doi:10.1186/s12915-020-00899-w)
Supplement: Supplementary file 1 — Additional file 1: Table S1. Chromosome summary. Table S2. Comparison of one-to-one orthologues between assemblies and other flatworms. Table S3. Gene model annotations and Echinococcus multilocularis orthologues. Table S4. Paralogous expansions within orthologue groups predicted using successive H. microstoma genome assembly versions. Table S5. Assessment of genome completeness based on presence/absence of conserved eukaryotic genes. Table S6. Presence and absence of BUSCO orthologues (v. 3.0.2) missing in ≥ one flatworm. Table S7.1. Differentially expressed gene models in Larvae vs. Whole Adult RNA-seq samples ranked by log2-fold change. Table S7.2. Differentially expressed gene models in Scolex-Neck vs. Mid RNA-seq samples ranked by log2-fold change. Table S7.3. Differentially expressed gene models in Scolex-Neck vs. End RNA-seq samples ranked by log2-fold change. Table S7.4. Differentially expressed gene models in Mid vs. End RNA-seq samples ranked by log2-fold change. Table S7.5. Intersect of gene models up-regulated in the Scolex-Neck cf. Mid and End. Table S7.6. Intersect of gene models up-regulated in the Mid cf. Scolex-Neck and End. Table S7.7. Intersect of gene models up-regulated in the End cf. Mid and Scolex-Neck. Table S8. Repetitive elements summary. Table S9. Repetitive element hotspots. Table S10. Micro-exon genes. Table S11. Trans-spliced genes. Table S11.1. Genomic organisation of spliced leader genes. Table S12. Chromosome fusions between H. microstoma and E. multilocularis. [file 12915_2020_899_MOESM1_ESM.xlsx]

## Sheet: S1. Chromosome Summary
Table S1. Chromosome summary
Scaffold	Description	Size (bp)	Scaffold gaps	End1 Repeat	End2 Repeat	Transcripts	Genes	Genes/Mb	Repeat masked (Mb)
HMN_01_pilon	Chromosome 1	43032016	30	179mer	TTAGGG	3134	2801	65.0911	9.06
HMN_02_pilon	Chromosome 2	31583181	15	179mer	TTAGGG	1806	1603	50.7549	8.78
HMN_03_pilon	Chromosome 3	25815276	20	CCCTAA	179mer	1650	1465	56.7493	7.18
HMN_04_pilon	Chromosome 4	25589455	1	CCCGAA	179mer	1909	1687	65.9256	3.6
HMN_05_pilon	Chromosome 5	25362425	13	CCCTAA	179mer	1656	1474	58.1175	6.95
HMN_06_pilon	Chromosome 6	17546944	6	CCCTAA	179mer	1274	1109	63.2019	3.65
HMN_MITO	Mitochondrion	13919	0
		168943216	85			11429	10139

## Sheet: S2. 1-1 Orthologues
Table S2. Comparison of 1:1 orthologues between assemblies and other flatworms
	Hymenolepis microstoma v1	Hymenolepis microstoma v2	Hymenolepis microstoma v3	Echinococcus multilocularis	Schistosoma mansoni	Schmidtea mediterranea
Echinococcus multilocularis	5652	5892	6228	-	5000	3828
Schistosoma mansoni	4362	4488	4773	5000	-	3969
Schmidtea mediterranea	3366	3477	3660	3828	3969	-

## Sheet: S3. Gene model annotations
Table S3. Gene model annotations and Echinococcus multilocularis orthologues
O
H. microstoma gene models	E. multilocularis orthologs	Orth1vs3	Orth2vs3	v3 annotation	v1 annotation	v2 annotation
HmN_000000100	EmuJ_001147800	ORTHOMCL8415	ORTHOMCL9193	Tyrosine--tRNA ligase	tyrosyl tRNA synthetase	tyrosyl tRNA synthetase
HmN_000000200	EmuJ_001148500	ORTHOMCL8414	ORTHOMCL9192		expressed conserved protein	expressed conserved protein
HmN_000000300	EmuJ_001148600	ORTHOMCL8413	ORTHOMCL9191	Nuclear protein localization protein 4	nuclear protein localization protein 4	nuclear protein localization protein 4
HmN_000000400	EmuJ_001148800	ORTHOMCL8412	ORTHOMCL9190	Serine/threonine-protein phosphatase PGAM5	serine:threonine protein phosphatase PGAM5	serine:threonine protein phosphatase PGAM5
HmN_000000600		ORTHOMCL8411	ORTHOMCL9189		hypothetical protein	hypothetical transcript
HmN_000000700	EmuJ_001127500	ORTHOMCL8410	ORTHOMCL9188	Ileal sodium/bile acid cotransporter	sodium bile acid cotransporter	sodium bile acid cotransporter
HmN_000000800	EmuJ_001127600	ORTHOMCL8409	ORTHOMCL9187	Probable U3 small nucleolar RNA-associated protein 11	sodium bile acid cotransporter	sodium bile acid cotransporter
HmN_000000900	EmuJ_001127700	ORTHOMCL8408	ORTHOMCL9186	GTP-binding protein 10	GTP binding protein 10	GTP binding protein 10
HmN_000001000	EmuJ_001126050	ORTHOMCL8407	ORTHOMCL9185	pre mrna-splicing factor atp-dependent rna helicase dhx	GTP binding protein 10	GTP binding protein 10
HmN_000001100	EmuJ_001126100	ORTHOMCL8406	ORTHOMCL9184	NADH dehydrogenase (ubiquinone) complex I	Squalene phytoene synthase	Squalene phytoene synthase
HmN_000001200	EmuJ_001125700	ORTHOMCL8405	ORTHOMCL9183	Sodium/hydrogen exchanger 1	sodium:hydrogen exchanger	sodium:hydrogen exchanger
HmN_000001300		ORTHOMCL8404	ORTHOMCL9182		expressed protein	expressed protein
HmN_000001500		ORTHOMCL8403	ORTHOMCL9180		hypothetical protein	hypothetical transcript
HmN_000001600		ORTHOMCL8402		Histone H4	histone H4	histone H4
HmN_000001700	EmuJ_000595200	ORTHOMCL8401	ORTHOMCL9179	Four and a half LIM domains protein 2	Four and a half LIM domains protein 2	Four and a half LIM domains protein 2
HmN_000001800	EmuJ_000595100	ORTHOMCL8400	ORTHOMCL9178	Dual specificity protein kinase TTK	dual specificity protein kinase Ttk	dual specificity protein kinase Ttk
HmN_000001900	EmuJ_000595000	ORTHOMCL8399	ORTHOMCL9177	Mitochondrial 2-oxoglutarate/malate carrier protein	Mitochondrial substrate solute carrier	Mitochondrial substrate solute carrier
HmN_000002000	EmuJ_000594800	ORTHOMCL1723	ORTHOMCL1948	Endoribonuclease ZC3H12A	ribonuclease ZC3H12C	ribonuclease ZC3H12C
HmN_000002100	EmuJ_000594900	ORTHOMCL8398	ORTHOMCL9176	Zinc finger RING type	Zinc finger	RING type
HmN_000002200	EmuJ_000594700	ORTHOMCL1722	ORTHOMCL1947		hypothetical protein	hypothetical protein
HmN_000002300	EmuJ_000594400	ORTHOMCL8397	ORTHOMCL9175		conserved hypothetical protein	conserved hypothetical protein
HmN_000002400	EmuJ_000594300	ORTHOMCL8396	ORTHOMCL9174	SH3 and multiple ankyrin repeat domains protein 3	SH3 and multiple ankyrin repeat domains protein	hypothetical transcript
HmN_000002500	EmuJ_000594200	ORTHOMCL655	ORTHOMCL374		hypothetical protein	hypothetical protein
HmN_000002600	EmuJ_000645000	ORTHOMCL8395	ORTHOMCL9173	Diacylglycerol O-acyltransferase 1	expressed protein	hypothetical transcript
HmN_000002700	EmuJ_000644850	ORTHOMCL8394	ORTHOMCL9172	Neural cell adhesion molecule 1	cell adhesion molecule	cell adhesion molecule
HmN_000002800	EmuJ_000644900	ORTHOMCL8393	ORTHOMCL9171	28S ribosomal protein S9 mitochondrial	28S ribosomal protein S9	mitochondrial
HmN_000002900	EmuJ_000644800	ORTHOMCL8392	ORTHOMCL9170	40S ribosomal protein S4	ribosomal protein S4	ribosomal protein S4
HmN_000003000		ORTHOMCL8391			hypothetical protein
HmN_000003200	EmuJ_000644600	ORTHOMCL8390	ORTHOMCL9169	Cytochrome c oxidase subunit 5B	cytochrome c oxidase subunit Vb:COX4	cytochrome c oxidase subunit Vb:COX4
HmN_000003300	EmuJ_000644500	ORTHOMCL8389	ORTHOMCL9168	Glycogen debranching enzyme	glycogen debranching enzyme	glycogen debranching enzyme
HmN_000003500	EmuJ_000644200	ORTHOMCL1720	ORTHOMCL1945	Ras-related protein Rab-26	serine rich repeat protein	serine rich repeat protein
HmN_000003600	EmuJ_000644000	ORTHOMCL1719	ORTHOMCL1944	Glutamate synthase 1 [NADH]	glutamate synthase	glutamate synthase
HmN_000003700	EmuJ_000643700	ORTHOMCL8388	ORTHOMCL9167	cAMP specific 3'5' cyclic	cAMP specific 3'	5' cyclic phosphodiesterase
HmN_000003800		ORTHOMCL8387	ORTHOMCL9166	Mariner Mos1 transposase	histone lysine N methyltransferase SETMAR	histone lysine N methyltransferase
HmN_000003900	EmuJ_000643600	ORTHOMCL8386	ORTHOMCL9165		conserved hypothetical protein	hypothetical transcript
HmN_000004000	EmuJ_000643500	ORTHOMCL8385	ORTHOMCL9164		conserved hypothetical protein	hypothetical transcript
HmN_000004100	EmuJ_000643450	ORTHOMCL8384	ORTHOMCL9163		expressed conserved protein	hypothetical transcript
HmN_000004200	EmuJ_000643400	ORTHOMCL8383	ORTHOMCL9162		Immunoglobulin	Immunoglobulin
HmN_000004300	EmuJ_000643200	ORTHOMCL8382	ORTHOMCL9161	guanine	guanine nucleotide exchange factor mss;RAB interacting factor	RAB interacting factor
HmN_000004500	EmuJ_000642900	ORTHOMCL654	ORTHOMCL737	Syntaxin-binding protein 5	syntaxin binding protein 5	syntaxin binding protein 5
HmN_000004600	EmuJ_000642700	ORTHOMCL8381	ORTHOMCL9160	Mediator of RNA polymerase II transcription subunit 18	syntaxin binding protein 5	syntaxin binding protein 5
HmN_000004750	EmuJ_000642500	ORTHOMCL8380	ORTHOMCL9159	Dynactin subunit 6	nucleotide excision repair protein	nucleotide excision repair protein
HmN_000005100	EmuJ_000641900	ORTHOMCL8379	ORTHOMCL9158	PRKCA-binding protein	PRKCA binding protein	PRKCA binding protein
HmN_000005200	EmuJ_000641600	ORTHOMCL8378	ORTHOMCL9157	Alpha-ketoglutarate-dependent dioxygenase alkB homolog 7	alpha ketoglutarate dependent	alpha ketoglutarate dependent
HmN_000005300	EmuJ_000641500	ORTHOMCL8377	ORTHOMCL9156	Proto-oncogene tyrosine-protein kinase ROS	tyrosine protein kinase	tyrosine protein kinase
HmN_000005500	EmuJ_000641400	ORTHOMCL8376	ORTHOMCL9155	ribosomal protein s kinase alpha	ribosomal protein S6 kinase alpha 3	ribosomal protein S6 kinase alpha 3
HmN_000005600	EmuJ_000641300	ORTHOMCL8375	ORTHOMCL9154		conserved hypothetical protein	hypothetical transcript
HmN_000005800	EmuJ_000599600	ORTHOMCL8374	ORTHOMCL9153	p21-activated protein kinase-interacting protein 1	wd40 repeat	wd40 repeat
HmN_000005900		ORTHOMCL8373	ORTHOMCL9152	Dihydrolipoyllysine-residue acetyltransferase component of pyruvate dehydrogenase complex	dihydrolipoyllysine residue acetyltransferase	dihydrolipoyllysine residue
HmN_000006000	EmuJ_000601600	ORTHOMCL8372	ORTHOMCL9151	DNA topoisomerase 2-alpha	DNA topoisomerase 2 alpha	DNA topoisomerase 2 alpha
HmN_000006100		ORTHOMCL8371	ORTHOMCL9150	Uncharacterized Nudix hydrolase NudL	expressed protein	hypothetical transcript
HmN_000006300	EmuJ_000601700	ORTHOMCL8370	ORTHOMCL9149		conserved hypothetical protein	conserved hypothetical protein
HmN_000006400	EmuJ_000601800	ORTHOMCL8369	ORTHOMCL9148		hypothetical protein	hypothetical protein
HmN_000006500	EmuJ_000601900	ORTHOMCL8368	ORTHOMCL9147	Protein unc-45 homolog B	protein unc 45 A	protein unc 45 A
HmN_000006600	EmuJ_000602000	ORTHOMCL8367	ORTHOMCL9146		conserved hypothetical protein	conserved hypothetical protein
HmN_000006700	EmuJ_000602100	ORTHOMCL8366	ORTHOMCL9145	Structural maintenance of chromosomes protein 2	structural maintenance of chromosomes protein 2	structural maintenance of chromosomes protein 2
HmN_000007000		ORTHOMCL8365	ORTHOMCL9144	Thioredoxin 2	thioredoxin	thioredoxin
HmN_000007100		ORTHOMCL8364	ORTHOMCL9143	Thioredoxin	thioredoxin 2	thioredoxin 2
HmN_000007300	EmuJ_000602300	ORTHOMCL8363	ORTHOMCL9142	RUN and FYVE domain-containing protein 2	Rab GTPase binding effector protein 1	Rab GTPase binding effector protein 1
HmN_000007400	EmuJ_000602400	ORTHOMCL8362	ORTHOMCL1943		conserved hypothetical protein	conserved hypothetical protein
HmN_000007500	EmuJ_000602500	ORTHOMCL8361	ORTHOMCL9141		conserved hypothetical protein	conserved hypothetical protein
HmN_000007600	EmuJ_000602600	ORTHOMCL8360	ORTHOMCL9140	Cysteine-rich PDZ-binding protein	Cysteine rich PDZ binding protein	Cysteine rich PDZ binding protein
HmN_000007700		ORTHOMCL8359	ORTHOMCL9139		hypothetical protein	hypothetical protein
HmN_000007800	EmuJ_000602900	ORTHOMCL8358	ORTHOMCL9138	zinc finger C2H2 type	zinc finger	C2H2 type
HmN_000008000	EmuJ_000603100	ORTHOMCL8357	ORTHOMCL9137	Tubulin beta chain	tubulin epsilon chain	tubulin epsilon chain
HmN_000008100	EmuJ_000603000	ORTHOMCL8356	ORTHOMCL9136	NFU1 iron-sulfur cluster scaffold homolog	NFU1 iron sulfur cluster scaffold	NFU1 iron sulfur cluster scaffold
HmN_000008200	EmuJ_000603200	ORTHOMCL8355	ORTHOMCL9135	Cullin-3	cullin 3	cullin 3
HmN_000008300	EmuJ_000603400	ORTHOMCL8354	ORTHOMCL9134		sodium channel nonvoltage gated 1 alpha	sodium channel nonvoltage gated 1 alpha
HmN_000008400	EmuJ_000603500	ORTHOMCL8353	ORTHOMCL9133	Calcium uniporter protein	coiled coil domain containing protein 109A	coiled coil domain containing protein 109A
HmN_000008500	EmuJ_000603600	ORTHOMCL8352	ORTHOMCL9132	WD repeat-containing protein 78	WD repeat containing protein 78	WD repeat containing protein 78
HmN_000008700	EmuJ_000603900	ORTHOMCL8351	ORTHOMCL9131	zinc finger swim domain containing protein	zinc finger SWIM domain containing protein	zinc finger SWIM domain containing protein
HmN_000009000		ORTHOMCL1718	ORTHOMCL1942	Cytospin-A	cytospin a	cytospin a
HmN_000009100	EmuJ_000604500	ORTHOMCL8350	ORTHOMCL9130	Mitochondrial import receptor subunit TOM34	STIP1 y and U box containing protein 1	STIP1 y and U box containing protein 1
HmN_000009200	EmuJ_000604600	ORTHOMCL8349	ORTHOMCL9129	E3 ubiquitin-protein ligase ICP0	transcriptional activator	transcriptional activator
HmN_000009300	EmuJ_000604700	ORTHOMCL8348	ORTHOMCL9128	Replication protein A 32 kDa subunit	replication protein A 32 kDa subunit	replication protein A 32 kDa subunit
HmN_000009400	EmuJ_000604900	ORTHOMCL8347	ORTHOMCL9127	Double-strand-break repair protein rad21 homolog	Double strand break repair protein rad21	Double strand break repair protein rad21
HmN_000009500	EmuJ_000605000	ORTHOMCL8346	ORTHOMCL9126		conserved hypothetical protein	conserved hypothetical protein
HmN_000009600		ORTHOMCL8345	ORTHOMCL9125		hypothetical protein	hypothetical protein
HmN_000009700		ORTHOMCL8344	ORTHOMCL9124	Putative E3 ubiquitin-protein ligase RING1b	hypothetical protein	hypothetical protein
HmN_000009900	EmuJ_000605300	ORTHOMCL8343	ORTHOMCL9123	Calmodulin	calmodulin	calmodulin
HmN_000010000	EmuJ_000605200	ORTHOMCL8342	ORTHOMCL9122		conserved hypothetical protein	conserved hypothetical protein
HmN_000010100	EmuJ_000605100	ORTHOMCL8341	ORTHOMCL9121	mannosyl oligosaccharide 12 alpha mannosidase	mannosyl oligosaccharide 1	2 alpha mannosidase
HmN_000010200		ORTHOMCL8340	ORTHOMCL9120		hypothetical protein	hypothetical protein
HmN_000010300	EmuJ_000605500	ORTHOMCL8339	ORTHOMCL9119	ADP-ribosylation factor GTPase-activating protein 1	ADP ribosylation factor GTPase activating	ADP ribosylation factor GTPase activating
HmN_000010400	EmuJ_000605600	ORTHOMCL8338	ORTHOMCL9118		conserved hypothetical protein	conserved hypothetical protein
HmN_000010500	EmuJ_000605700	ORTHOMCL8337	ORTHOMCL9117	tRNA methyltransferase 10 homolog C	mitochondrial ribonuclease p protein 1	mitochondrial ribonuclease p protein 1
HmN_000010600	EmuJ_000605800	ORTHOMCL8336	ORTHOMCL9116		conserved hypothetical protein	conserved hypothetical protein
HmN_000010700	EmuJ_000606100	ORTHOMCL8335	ORTHOMCL9115	monocarboxylate transporter	oxalate:formate antiporter	oxalate:formate antiporter
HmN_000010800	EmuJ_000606300	ORTHOMCL8334	ORTHOMCL9114	Transcriptional enhancer factor TEF-5	transcriptional enhancer factor TEF 5	transcriptional enhancer factor TEF 5
HmN_000010900	EmuJ_000606900;EmuJ_000606400	ORTHOMCL8333	ORTHOMCL9113	Intraflagellar transport protein 52 homolog	intraflagellar transport protein 52	intraflagellar transport protein 52
HmN_000011000	EmuJ_000606800;EmuJ_000010100;EmuJ_002146400	ORTHOMCL8332	ORTHOMCL9112	Clusterin-associated protein 1	Clusterin associated protein 1	Clusterin associated protein 1
HmN_000011100	EmuJ_000606700	ORTHOMCL8331	ORTHOMCL9111		GPI anchored surface glycoprotein	GPI anchored surface glycoprotein
HmN_000011300	EmuJ_000833200	ORTHOMCL1717	ORTHOMCL1941	Fibroblast growth factor receptor 1	tyrosine protein kinase HCK	tyrosine protein kinase HCK
HmN_000011400	EmuJ_000607000	ORTHOMCL8330	ORTHOMCL9110	zinc	zinc finger SWIM domain containing protein;zinc finger protein swim domain containing protein	zinc finger SWIM domain containing protein
HmN_000011500	EmuJ_000332600;EmuJ_000344300;EmuJ_000263700;EmuJ_000476100;EmuJ_000696200;EmuJ_002221700;EmuJ_000282500;EmuJ_002147900;EmuJ_000519700;EmuJ_002223500;EmuJ_000246000;EmuJ_000971300;EmuJ_002212300;EmuJ_000835700;EmuJ_000696300;EmuJ_000681300;EmuJ_000420600;EmuJ_002194100;EmuJ_002198500;EmuJ_001087600;EmuJ_002185500;EmuJ_001192800;EmuJ_000078300;EmuJ_000370100;EmuJ_000994700;EmuJ_001155500;EmuJ_0022…	ORTHOMCL8329	ORTHOMCL9109	retrovirus related pol polyprotein from transposon	gag pol polyprotein	gag pol polyprotein
HmN_000011600	EmuJ_000607200	ORTHOMCL8328	ORTHOMCL9108	Clathrin light chain A	clathrin light chain a	clathrin light chain a
HmN_000011700	EmuJ_000607300	ORTHOMCL8327	ORTHOMCL9107		expressed protein	expressed protein
HmN_000011850	EmuJ_000607500	ORTHOMCL8326	ORTHOMCL9106	N-terminal kinase-like protein	SCY1-like protein kinase
HmN_000012000		ORTHOMCL8325	ORTHOMCL1940	Mariner Mos1 transposase	transposase	transposase
HmN_000012100	EmuJ_000607600	ORTHOMCL8324	ORTHOMCL9105	Tyrosyl-DNA phosphodiesterase 2	traf and tnf receptor associated protein	traf and tnf receptor associated protein
HmN_000012200	EmuJ_000607800	ORTHOMCL8323	ORTHOMCL9104	lysophosphatidylcholine acyltransferase	acetyltransferase	acetyltransferase
HmN_000012300	EmuJ_000607900	ORTHOMCL8322	ORTHOMCL9103	Superoxide dismutase [Mn]	manganese superoxide dismutase	manganese superoxide dismutase
HmN_000012400		ORTHOMCL8321	ORTHOMCL9102		hypothetical protein	hypothetical protein
HmN_000012500	EmuJ_000608100	ORTHOMCL8320	ORTHOMCL9101	Aldehyde dehydrogenase family 3 member B1	Fatty aldehyde dehydrogenase	Fatty aldehyde dehydrogenase
HmN_000012600	EmuJ_000608000	ORTHOMCL8319	ORTHOMCL9100	General transcription factor IIE subunit 2	transcription initiation factor IIE subunit	transcription initiation factor IIE subunit
HmN_000012700		ORTHOMCL8318	ORTHOMCL9099	General transcription factor IIE subunit 2	transcription initiation factor IIE subunit	transcription initiation factor IIE subunit
HmN_000012800	EmuJ_000608300	ORTHOMCL8317	ORTHOMCL9098	Sister chromatid cohesion protein DCC1	sister chromatid cohesion protein dcc1	sister chromatid cohesion protein dcc1
HmN_000012900	EmuJ_000608600	ORTHOMCL8316	ORTHOMCL9097	Tumor necrosis factor alpha-induced protein 8-like protein 2	tumor necrosis factor alpha induced protein	tumor necrosis factor alpha induced protein
HmN_000013000	EmuJ_000608700	ORTHOMCL8315	ORTHOMCL9096	Krueppel-like factor 12	krueppel factor 5	krueppel factor 5
HmN_000013200	EmuJ_000608800	ORTHOMCL8314	ORTHOMCL9095	Differentially expressed in FDCP 8 homolog	pleckstrin y domain containing family M	pleckstrin y domain containing family M
HmN_000013300	EmuJ_000608900	ORTHOMCL8313	ORTHOMCL9094		expressed protein	expressed protein
HmN_000013400	EmuJ_000609200	ORTHOMCL8312	ORTHOMCL9093	protein	protein;equilibrative nucleoside transporter	equilibrative nucleoside transporter
HmN_000013600	EmuJ_000609400	ORTHOMCL1716	ORTHOMCL1939	Chromatin assembly factor 1 subunit A	chromatin assembly factor 1 subunit A B	chromatin assembly factor 1 subunit A B
HmN_000013700	EmuJ_000609500	ORTHOMCL8311	ORTHOMCL9092		conserved hypothetical protein	conserved hypothetical protein
HmN_000013800	EmuJ_000609600	ORTHOMCL8310	ORTHOMCL9091	Polypeptide N-acetylgalactosaminyltransferase 10	polypeptide GalNAc transferase 6	polypeptide GalNAc transferase 6
HmN_000014000	EmuJ_000332600;EmuJ_000344300;EmuJ_000263700;EmuJ_000476100;EmuJ_000696200;EmuJ_002221700;EmuJ_000282500;EmuJ_002147900;EmuJ_000519700;EmuJ_002223500;EmuJ_000246000;EmuJ_000971300;EmuJ_002212300;EmuJ_000835700;EmuJ_000696300;EmuJ_000681300;EmuJ_000420600;EmuJ_002194100;EmuJ_002198500;EmuJ_001087600;EmuJ_002185500;EmuJ_001192800;EmuJ_000078300;EmuJ_000370100;EmuJ_000994700;EmuJ_001155500;EmuJ_0022…	ORTHOMCL8309	ORTHOMCL9090	Retrovirus-related Pol polyprotein from transposon 412	gag pol polyprotein	gag pol polyprotein
HmN_000014200	EmuJ_000611400	ORTHOMCL1715	ORTHOMCL930	CCR4-NOT transcription complex subunit 6-like	CCR4 NOT transcription complex subunit 6
HmN_000014300	EmuJ_000611300	ORTHOMCL8308	ORTHOMCL9089	Zinc finger protein AEBP2	Zinc finger protein jing protein	Zinc finger protein jing protein
HmN_000014400		ORTHOMCL8307	ORTHOMCL9088		hypothetical protein	hypothetical protein
HmN_000014500	EmuJ_000611100	ORTHOMCL8306	ORTHOMCL9087		expressed protein	expressed protein
HmN_000014600	EmuJ_000610900	ORTHOMCL1714	ORTHOMCL1938	Rho GTPase-activating protein 26	RhoGAP	RhoGAP
HmN_000014700	EmuJ_000610700	ORTHOMCL8305	ORTHOMCL9086	Elongator complex protein 4	PAB dependent poly(A) specific ribonuclease	PAB dependent poly(A) specific ribonuclease
HmN_000014800	EmuJ_000610600	ORTHOMCL8304	ORTHOMCL9085	AP-3 complex subunit mu-1	AP 3 complex subunit mu 1	AP 3 complex subunit mu 1
HmN_000015000	EmuJ_000127400	ORTHOMCL8303	ORTHOMCL9084	ATP-dependent RNA helicase HAS1	DEAD box ATP dependent RNA helicase	DEAD box ATP dependent RNA helicase
HmN_000015100	EmuJ_000116500	ORTHOMCL8302	ORTHOMCL9083	Cyclic AMP-dependent transcription factor ATF-6 alpha	cyclic AMP dependent transcription factor ATF 6	cyclic AMP dependent transcription factor ATF 6
HmN_000015200	EmuJ_000116400	ORTHOMCL8301	ORTHOMCL9082	Muscle cell intermediate filament protein OV71	intermediate filament protein	intermediate filament protein
HmN_000015300	EmuJ_000116200	ORTHOMCL8300	ORTHOMCL9081	Pre-mRNA-processing factor 19	pre mRNA processing factor 19	pre mRNA processing factor 19
HmN_000015400	EmuJ_000116100	ORTHOMCL8299	ORTHOMCL9080		conserved hypothetical protein	conserved hypothetical protein
HmN_000015500	EmuJ_000116000	ORTHOMCL8298	ORTHOMCL9079	Putative RNA-binding protein 15B	protein split ends	protein split ends
HmN_000015600	EmuJ_000115900	ORTHOMCL8297	ORTHOMCL9078	Replication factor C subunit 2	protein split ends	protein split ends
HmN_000015800	EmuJ_000115700	ORTHOMCL8296	ORTHOMCL1937	Glycerophosphocholine phosphodiesterase GPCPD1	cyclin dependent kinase (Pho85)	cyclin dependent kinase (Pho85)
HmN_000015900	EmuJ_000115600	ORTHOMCL8295	ORTHOMCL9077	ATP synthase subunit gamma	cyclin dependent kinase (Pho85)	cyclin dependent kinase (Pho85)
HmN_000016000	EmuJ_000115500	ORTHOMCL8294	ORTHOMCL9076	60S ribosomal protein L35	60S ribosomal protein L35	60S ribosomal protein L35
HmN_000016100	EmuJ_000115400	ORTHOMCL8293	ORTHOMCL9075		conserved hypothetical protein	conserved hypothetical protein
HmN_000016200		ORTHOMCL8292	ORTHOMCL9074		hypothetical protein	hypothetical protein
HmN_000016300	EmuJ_000101600	ORTHOMCL8291	ORTHOMCL9073	Histone-lysine N-methyltransferase 2C	histone lysine N methyltransferase MLL3	histone lysine N methyltransferase MLL3
HmN_000016400	EmuJ_000101500	ORTHOMCL8290	ORTHOMCL9072	Dual specificity tyrosine-phosphorylation-regulated kinase 3	dual specificity	dual specificity
HmN_000016500	EmuJ_000101200	ORTHOMCL8289	ORTHOMCL9071	Ventral anterior homeobox 1	Msx-like	Msx-like
HmN_000016600	EmuJ_000101100	ORTHOMCL8288	ORTHOMCL9070	interferon regulatory factor	interferon regulatory factor 4	interferon regulatory factor 4
HmN_000016700	EmuJ_000103500;EmuJ_000103000	ORTHOMCL8287	ORTHOMCL9069	Nuclear envelope phosphatase-regulatory subunit 1	transfer RNA-Gly;transmembrane protein 188	transmembrane protein 188
HmN_000016800	EmuJ_000103400;EmuJ_000103100	ORTHOMCL8286	ORTHOMCL9068	Transketolase	transketolase	transketolase
HmN_000016900	EmuJ_000102700	ORTHOMCL1713	ORTHOMCL1936	BICD family-like cargo adapter 1	bicaudal d protein	bicaudal d protein
HmN_000017000	EmuJ_000102600	ORTHOMCL8285	ORTHOMCL9067	Elongation factor Tu	elongation factor tu (ef tu)	elongation factor tu (ef tu)
HmN_000017100	EmuJ_000102500	ORTHOMCL8284	ORTHOMCL9066	Epithelial discoidin domain-containing receptor 1	discoidin domain receptor	discoidin domain receptor
HmN_000017200	EmuJ_000102400	ORTHOMCL8283	ORTHOMCL9065	Rhomboid-related protein 1	stem cell tumor	stem cell tumor
HmN_000017300	EmuJ_000102300	ORTHOMCL8282	ORTHOMCL9064		hypothetical protein	hypothetical protein
HmN_000017400	EmuJ_000102200	ORTHOMCL1712	ORTHOMCL1935	myb related protein a	hypothetical protein	hypothetical protein
HmN_000017500	EmuJ_000102100	ORTHOMCL8281	ORTHOMCL9063	Zinc finger MYND type	Zinc finger	MYND type
HmN_000017600	EmuJ_000101800	ORTHOMCL8280	ORTHOMCL9062	DnaJ homolog subfamily A member 1	dnaJ subfamily A	dnaJ subfamily A
HmN_000017700	EmuJ_000101900	ORTHOMCL8279	ORTHOMCL9061		expressed protein	expressed protein
HmN_000017800	EmuJ_000102000	ORTHOMCL8278	ORTHOMCL9060	Nucleoprotein TPR	nucleoprotein TPR	nucleoprotein TPR
HmN_000018100		ORTHOMCL8277	ORTHOMCL9059	Flotillin-2	flotillin 2	flotillin 2
HmN_000018200	EmuJ_001102500	ORTHOMCL8276	ORTHOMCL9058	Serine/threonine-protein phosphatase 5	serine:threonine protein phosphatase 5	serine:threonine protein phosphatase 5
HmN_000018300	EmuJ_001102400	ORTHOMCL8275	ORTHOMCL9057	Mitogen-activated protein kinase kinase kinase kinase 3	serine:threonine protein phosphatase 5	serine:threonine protein phosphatase 5
HmN_000018400	EmuJ_001102300	ORTHOMCL8274	ORTHOMCL9056	Histone deacetylase 1	histone deacetylase 1	histone deacetylase 1
HmN_000018500	EmuJ_001102200	ORTHOMCL8273	ORTHOMCL9055		acidic fibroblast growth factor intracellular	acidic fibroblast growth factor intracellular
HmN_000018600	EmuJ_001102100	ORTHOMCL1710	ORTHOMCL1933	Protein phosphatase 1 regulatory subunit 37	leucine rich repeat containing protein 68	leucine rich repeat containing protein 68
HmN_000018800	EmuJ_001085550	ORTHOMCL8272	ORTHOMCL9054	La-related protein 1	lupus la ribonucleoprotein	lupus la ribonucleoprotein
HmN_000018900		ORTHOMCL8271	ORTHOMCL9053	La-related protein 1	lupus la ribonucleoprotein	lupus la ribonucleoprotein
HmN_000019000	EmuJ_001085700	ORTHOMCL8270	ORTHOMCL9052	Bromodomain adjacent to zinc finger domain protein 1A	remodeling and spacing factor 1	remodeling and spacing factor 1
HmN_000019100	EmuJ_001085800	ORTHOMCL8269	ORTHOMCL9051	Mannose-1-phosphate guanyltransferase alpha	remodeling and spacing factor 1	remodeling and spacing factor 1
HmN_000019200		ORTHOMCL8268	ORTHOMCL9050		hypothetical protein	hypothetical protein
HmN_000019300		ORTHOMCL8267	ORTHOMCL9049		conserved hypothetical protein	conserved hypothetical protein
HmN_000019400		ORTHOMCL8266	ORTHOMCL9048		conserved hypothetical protein	conserved hypothetical protein
HmN_000019500		ORTHOMCL8265	ORTHOMCL9047		hypothetical protein	hypothetical protein
HmN_000019600		ORTHOMCL8264	ORTHOMCL9046		hypothetical protein	hypothetical protein
HmN_000019700		ORTHOMCL8263	ORTHOMCL9045		hypothetical protein	hypothetical protein
HmN_000019800		ORTHOMCL8262	ORTHOMCL9044		hypothetical protein	hypothetical protein
HmN_000019900	EmuJ_001086400;EmuJ_001086000;EmuJ_001086200	ORTHOMCL8261	ORTHOMCL9043		expressed protein	expressed protein
HmN_000020200		ORTHOMCL8260	ORTHOMCL9042	Uncharacterized protein C1orf50 homolog	expressed protein	expressed protein
HmN_000020300	EmuJ_001086700	ORTHOMCL8259	ORTHOMCL9041	Polyubiquitin-B	polyubiquitin	polyubiquitin
HmN_000020600	EmuJ_001087000	ORTHOMCL8258	ORTHOMCL9040	Coiled-coil domain-containing protein 103	expressed protein	expressed protein
HmN_000020700	EmuJ_001087300	ORTHOMCL8257	ORTHOMCL9039	Transient receptor potential cation channel subfamily M member 1	hypothetical protein	hypothetical protein
HmN_000020900	EmuJ_000735100	ORTHOMCL8256	ORTHOMCL9038	Vacuolar protein sorting-associated protein 11 homolog	vacuolar protein sorting associated protein 11	vacuolar protein sorting associated protein 11
HmN_000021000	EmuJ_001087500	ORTHOMCL8255	ORTHOMCL9037	Glucose 1	phosphoglucomutase 2	phosphoglucomutase 2
HmN_000021200	EmuJ_001087700	ORTHOMCL8254	ORTHOMCL9036	60S ribosomal protein L7	60s ribosomal protein l7	60s ribosomal protein l7
HmN_000021300	EmuJ_001120100	ORTHOMCL349	ORTHOMCL732	TRAF3-interacting protein 1	Protein CHMP7	Protein CHMP7
HmN_000021500	EmuJ_001088000	ORTHOMCL8253	ORTHOMCL9035	FERM	FERM and pleckstrin domain containing protein	hypothetical transcript
HmN_000021600	EmuJ_001088200	ORTHOMCL8252	ORTHOMCL9034	protein scai homolog	protein scai	protein scai
HmN_000021700	EmuJ_001088800	ORTHOMCL8251	ORTHOMCL9033	GLIPR1-like protein 1	Allergen V5 Tpx 1	Allergen V5 Tpx 1
HmN_000021800	EmuJ_001088900	ORTHOMCL8250	ORTHOMCL9032		expressed conserved protein	hypothetical transcript
HmN_000021900	EmuJ_001089200	ORTHOMCL8249	ORTHOMCL1931	centrin	centrin 3	centrin 3
HmN_000022100	EmuJ_000106600	ORTHOMCL8248	ORTHOMCL1930	Homeobox protein SIX3	sine oculis homeobox 3	sine oculis homeobox 3
HmN_000022200		ORTHOMCL8247	ORTHOMCL9031		amine GPCR	amine GPCR
HmN_000022300		ORTHOMCL8246	ORTHOMCL9030		amine GPCR	amine GPCR
HmN_000022400		ORTHOMCL8245	ORTHOMCL9029		expressed protein	expressed protein
HmN_000022500	EmuJ_000103600	ORTHOMCL8244	ORTHOMCL947		conserved hypothetical protein
HmN_000022600	EmuJ_000103800	ORTHOMCL8243	ORTHOMCL9028	Histone deacetylase 8	histone deacetylase 8	histone deacetylase 8
HmN_000022700	EmuJ_000103900	ORTHOMCL8242	ORTHOMCL9027	bola like protein	transcription regulator	transcription regulator
HmN_000022800	EmuJ_000104000	ORTHOMCL8241	ORTHOMCL9026	Protein Wnt-11	Protein Wnt-111	Protein Wnt-111
HmN_000023000	EmuJ_000104200	ORTHOMCL1706	ORTHOMCL1929	Dynein light chain 2	expressed conserved protein	expressed conserved protein
HmN_000023100	EmuJ_000104300	ORTHOMCL1705	ORTHOMCL972	Alpha-adducin	alpha adducin
HmN_000023200		ORTHOMCL8240		D-inositol 3-phosphate glycosyltransferase	glycosyltransferase 1 domain containing protein
HmN_000023300		ORTHOMCL8239			expressed protein
HmN_000023400	EmuJ_000104900	ORTHOMCL8238		Leucine--tRNA ligase	leucyl tRNA synthetase
HmN_000023600	EmuJ_000104800	ORTHOMCL8237		Protein sel-1 homolog 1	protein sel 1 1
HmN_000023700		ORTHOMCL8236			expressed protein
HmN_000023800	EmuJ_000105000	ORTHOMCL8235		Histone-lysine N-methyltransferase SETD1B	mixed lineage leukemia protein mll
HmN_000023900	EmuJ_000105200	ORTHOMCL1703	ORTHOMCL1964	SprT-like domain-containing protein Spartan	zinc finger RAD18 domain containing protein
HmN_000024000	EmuJ_000105300	ORTHOMCL8234		Probable tRNA N6-adenosine threonylcarbamoyltransferase	tRNA threonylcarbamoyladenosine
HmN_000024100	EmuJ_000105600	ORTHOMCL8233			pdz domain containing protein
HmN_000024200	EmuJ_000117800	ORTHOMCL8232		Protein chibby homolog 1	protein chibby 1
HmN_000024300	EmuJ_000117700	ORTHOMCL8231		Tetraspanin-33	tetraspanin
HmN_000024400		ORTHOMCL8230			hypothetical protein
HmN_000024600		ORTHOMCL8229			hypothetical protein
HmN_000024700		ORTHOMCL8228	ORTHOMCL9025		hypothetical protein	hypothetical transcript
HmN_000024800	EmuJ_000110800	ORTHOMCL8227	ORTHOMCL9024	Acetyl-CoA hydrolase	4 Hydroxybutyrate coenzyme A transferase	4 Hydroxybutyrate coenzyme A
HmN_000024900	EmuJ_000110700	ORTHOMCL8226	ORTHOMCL2456	ATP-dependent RNA helicase dbp7	ATP dependent RNA helicase DDX31
HmN_000025000	EmuJ_000119000	ORTHOMCL8225	ORTHOMCL9023	26S proteasome regulatory subunit 7	ATP dependent RNA helicase DDX31	ATP dependent RNA helicase DDX31
HmN_000025100	EmuJ_000118900	ORTHOMCL8224	ORTHOMCL9022	WD repeat-containing protein 81	wd40 repeat	wd40 repeat
HmN_000025300	EmuJ_000117100	ORTHOMCL8223	ORTHOMCL9021	Eukaryotic translation initiation factor 3 subunit H	eukaryotic translation initiation factor 3	eukaryotic translation initiation factor
HmN_000025400	EmuJ_000117000	ORTHOMCL8222	ORTHOMCL9020	Serine/threonine-protein phosphatase 6 regulatory ankyrin repeat subunit B	Ankyrin	Ankyrin
HmN_000025500	EmuJ_000107300	ORTHOMCL8221	ORTHOMCL9019	Hemicentin-1	lachesin	lachesin
HmN_000025600	EmuJ_000107200	ORTHOMCL1702	ORTHOMCL1928	2-amino-3-ketobutyrate coenzyme A ligase	2 amino 3 ketobutyrate coenzyme A ligase	2 amino 3 ketobutyrate coenzyme A
HmN_000025700	EmuJ_000107120	ORTHOMCL8220	ORTHOMCL9018		expressed conserved protein	hypothetical transcript
HmN_000025800	EmuJ_000107000	ORTHOMCL8219	ORTHOMCL9017	Transmembrane emp24 domain-containing protein eca	transmembrane emp24 domain containing protein	hypothetical transcript
HmN_000025900	EmuJ_000106900	ORTHOMCL8218	ORTHOMCL2454		expressed protein
HmN_000026000	EmuJ_000118400	ORTHOMCL8217	ORTHOMCL9016		expressed protein	hypothetical transcript
HmN_000026100	EmuJ_000118500	ORTHOMCL8216	ORTHOMCL2453	Cyclin-Y-like protein 1	expressed protein
HmN_000026200		ORTHOMCL68	ORTHOMCL9015		expressed protein	expressed protein
HmN_000026300	EmuJ_000892600	ORTHOMCL8215	ORTHOMCL2580	Protein phosphatase 1 regulatory subunit 37	leucine rich repeat containing protein 68
HmN_000026400	EmuJ_000892800	ORTHOMCL8214	ORTHOMCL9014	Disintegrin and metalloproteinase domain-containing protein 10	adam 17 protease	adam 17 protease
HmN_000026500	EmuJ_000010400	ORTHOMCL8213	ORTHOMCL9013	Probable ATP-dependent RNA helicase DHX34	ATP dependent RNA helicase DHX34	ATP dependent RNA helicase DHX34
HmN_000026600	EmuJ_000893000	ORTHOMCL8212	ORTHOMCL9012	Ras suppressor protein 1	ras suppressor protein 1	ras suppressor protein 1
HmN_000026700	EmuJ_000893100	ORTHOMCL8211	ORTHOMCL9011	Putative malate dehydrogenase 1B	malate dehydrogenase 1b	malate dehydrogenase 1b
HmN_000026900	EmuJ_000893400	ORTHOMCL8210	ORTHOMCL9010	Mothers against decapentaplegic homolog 3	smad	smad
HmN_000027000	EmuJ_000893500	ORTHOMCL8209	ORTHOMCL9009	Cysteine and glycine-rich protein 3	transforming growth factor beta 1 induced	transforming growth factor beta 1 induced
HmN_000027100	EmuJ_000893600	ORTHOMCL8208	ORTHOMCL9008	fibroblast growth factor receptor	tyrosine protein kinase Fes:Fps	tyrosine protein kinase Fes:Fps
HmN_000027200	EmuJ_000893700	ORTHOMCL8207	ORTHOMCL9007	Nuclear pore complex protein Nup54	nuclear pore complex protein Nup54	nuclear pore complex protein Nup54
HmN_000027300	EmuJ_000893800	ORTHOMCL8206	ORTHOMCL9006		expressed protein	expressed protein
HmN_000027400	EmuJ_000894000	ORTHOMCL8205	ORTHOMCL9005	Oxysterol-binding protein-related protein 9	hypothetical protein	hypothetical protein
HmN_000027500	EmuJ_000894100	ORTHOMCL8204	ORTHOMCL9004	Oxysterol-binding protein-related protein 9	expressed protein	expressed protein
HmN_000027600	EmuJ_000894200	ORTHOMCL8203			centaurin gamma 1A	B
HmN_000027700	EmuJ_000894300	ORTHOMCL8202	ORTHOMCL9003	Glyoxalase domain-containing protein 4	glyoxalase I	glyoxalase I
HmN_000027860	EmuJ_000894600	ORTHOMCL8201	ORTHOMCL9002	Peptidyl-prolyl cis-trans isomerase-like 3	peptidyl prolyl cis trans isomerase 3	peptidyl prolyl cis trans isomerase 3
HmN_000027900	EmuJ_000894700	ORTHOMCL8200	ORTHOMCL9001	GPN-loop GTPase 2	GPN loop GTPase 2	GPN loop GTPase 2
HmN_000028000	EmuJ_000894800	ORTHOMCL8199	ORTHOMCL9000	FACT complex subunit SSRP1	fact complex subunit ssrp1	fact complex subunit ssrp1
HmN_000028100	EmuJ_000894900	ORTHOMCL8198	ORTHOMCL8999		Immunoglobulin	Immunoglobulin
HmN_000028200	EmuJ_000895000	ORTHOMCL8197	ORTHOMCL8998	Bromodomain adjacent to zinc finger domain protein 2A	bromodomain adjacent to zinc finger domain	bromodomain adjacent to zinc finger domain
HmN_000028500	EmuJ_000895500	ORTHOMCL8196	ORTHOMCL8997	Carbohydrate-responsive element-binding protein	max protein X	max protein X
HmN_000028700		ORTHOMCL8195	ORTHOMCL8996	Homeobox protein GBX-2	NK3	NK3
HmN_000028800		ORTHOMCL8194		brain specific homeobox protein homolog	NK3
HmN_000029300	EmuJ_000896000	ORTHOMCL8193	ORTHOMCL8995	39S ribosomal protein L18 mitochondrial	39S ribosomal protein L18	mitochondrial
HmN_000029400	EmuJ_000896200	ORTHOMCL8192	ORTHOMCL8994	Vesicle transport protein SFT2A	SFT2	SFT2
HmN_000029500	EmuJ_000896300	ORTHOMCL8191	ORTHOMCL8993	Pleckstrin homology domain-containing family F member 2	zinc finger protein	zinc finger protein
HmN_000029600	EmuJ_000896400	ORTHOMCL8190	ORTHOMCL8992	General transcription and DNA repair factor IIH helicase subunit XPD	DNA repair helicase rad3:xp d	DNA repair helicase rad3:xp d
HmN_000029700	EmuJ_000896600	ORTHOMCL8189	ORTHOMCL8991	Surfeit locus protein 4	surfeit locus protein 4	surfeit locus protein 4
HmN_000029800	EmuJ_000896700	ORTHOMCL8188	ORTHOMCL8990	Serine/threonine-protein kinase 38	NDR protein kinase	NDR protein kinase
HmN_000029900	EmuJ_000896900	ORTHOMCL8187	ORTHOMCL8989	Furin	furin	furin
HmN_000030000	EmuJ_000897100	ORTHOMCL8186	ORTHOMCL8988	Adenylyl cyclase-associated protein 1	adenylyl cyclase associated protein 1	adenylyl cyclase associated protein 1
HmN_000030100	EmuJ_000897200	ORTHOMCL8185	ORTHOMCL8987	Nucleolar protein 58	Nucleolar protein 5	Nucleolar protein 5
HmN_000030200	EmuJ_000897300	ORTHOMCL8184	ORTHOMCL8986		Amine G protein-coupled receptor	Amine G protein-coupled receptor
HmN_000030400	EmuJ_000332600;EmuJ_000344300;EmuJ_000263700;EmuJ_000476100;EmuJ_000696200;EmuJ_002221700;EmuJ_000282500;EmuJ_002147900;EmuJ_000519700;EmuJ_002223500;EmuJ_000246000;EmuJ_000971300;EmuJ_002212300;EmuJ_000835700;EmuJ_000696300;EmuJ_000681300;EmuJ_000420600;EmuJ_002194100;EmuJ_002198500;EmuJ_001087600;EmuJ_002185500;EmuJ_001192800;EmuJ_000078300;EmuJ_000370100;EmuJ_000994700;EmuJ_001155500;EmuJ_0022…	ORTHOMCL8183	ORTHOMCL8985		hypothetical protein	hypothetical protein
HmN_000030600		ORTHOMCL1698	ORTHOMCL1926	Histone-lysine N-methyltransferase PRDM9	histone lysine N methyltransferase PRDM9	histone lysine N methyltransferase PRDM9
HmN_000030700	EmuJ_000882600	ORTHOMCL8182	ORTHOMCL8984		conserved hypothetical protein	conserved hypothetical protein
HmN_000030900	EmuJ_000781500	ORTHOMCL8181	ORTHOMCL8983	Calumenin	ef hand family protein	ef hand family protein
HmN_000031000	EmuJ_000781400	ORTHOMCL348	ORTHOMCL371	liprin alpha-	liprin alpha 2	liprin alpha 2
HmN_000031200	EmuJ_000781200	ORTHOMCL8180	ORTHOMCL8982	Proliferation-associated protein 2G4	Proliferation associated protein 2G4	Proliferation associated protein 2G4
HmN_000031400	EmuJ_000780800	ORTHOMCL1697	ORTHOMCL1925		surface protein PspC	surface protein PspC
HmN_000031500	EmuJ_000780700	ORTHOMCL8179	ORTHOMCL8981	Presenilin-1	presenilin	presenilin
HmN_000031600	EmuJ_000780600	ORTHOMCL8178	ORTHOMCL8980	Transcriptional activator protein Pur-beta	PUR alpha protein	PUR alpha protein
HmN_000031700		ORTHOMCL8177	ORTHOMCL8979	Transcriptional activator protein Pur-beta	PUR alpha protein	PUR alpha protein
HmN_000031800		ORTHOMCL8176	ORTHOMCL8978	Transcriptional activator protein Pur-beta	PUR alpha protein	PUR alpha protein
HmN_000031900	EmuJ_000780400	ORTHOMCL8175	ORTHOMCL8977	Vacuolar protein sorting-associated protein 29	Vacuolar protein sorting associated protein	Vacuolar protein sorting associated protein
HmN_000032000	EmuJ_000780500	ORTHOMCL8174	ORTHOMCL8976	Transcription initiation factor TFIID subunit 12	Transcription initiation factor TFIID subunit	Transcription initiation factor TFIID subunit
HmN_000032100	EmuJ_000780300	ORTHOMCL8173	ORTHOMCL8975	Protein saal1	protein SAAL1	protein SAAL1
HmN_000032200	EmuJ_000780100	ORTHOMCL8172	ORTHOMCL8974	Deoxyhypusine synthase	deoxyhypusine synthase	deoxyhypusine synthase
HmN_000032300		ORTHOMCL8171	ORTHOMCL8973		universal stress protein	universal stress protein
HmN_000032400	EmuJ_000779700	ORTHOMCL8170	ORTHOMCL8972		universal stress protein	universal stress protein
HmN_000032500	EmuJ_000332600;EmuJ_000344300;EmuJ_000263700;EmuJ_000476100;EmuJ_000696200;EmuJ_002221700;EmuJ_000282500;EmuJ_002147900;EmuJ_000519700;EmuJ_002223500;EmuJ_000246000;EmuJ_000971300;EmuJ_002212300;EmuJ_000835700;EmuJ_000696300;EmuJ_000681300;EmuJ_000420600;EmuJ_002194100;EmuJ_002198500;EmuJ_001087600;EmuJ_002185500;EmuJ_001192800;EmuJ_000078300;EmuJ_000370100;EmuJ_000994700;EmuJ_001155500;EmuJ_0022…	ORTHOMCL8169	ORTHOMCL8971		gag pol polyprotein	gag pol polyprotein
HmN_000032800	EmuJ_000779400	ORTHOMCL8168	ORTHOMCL8970		conserved hypothetical protein	conserved hypothetical protein
HmN_000032900	EmuJ_000779200	ORTHOMCL8167	ORTHOMCL8969	DNA polymerase epsilon subunit 4	DNA polymerase epsilon subunit 4	DNA polymerase epsilon subunit 4
HmN_000033000	EmuJ_000779100	ORTHOMCL8166	ORTHOMCL8968	39S ribosomal protein L51 mitochondrial	39S ribosomal protein L51	mitochondrial
HmN_000033100	EmuJ_000779000	ORTHOMCL8165	ORTHOMCL8967		expressed conserved protein	expressed conserved protein
HmN_000033200	EmuJ_000778900	ORTHOMCL8164	ORTHOMCL8966	Aspartate aminotransferase	aspartate aminotransferase	aspartate aminotransferase
HmN_000033300	EmuJ_000778700	ORTHOMCL8163	ORTHOMCL8965	MDS1 and EVI1 complex locus protein	zinc finger protein YGR067C	zinc finger protein YGR067C
HmN_000033400	EmuJ_000778400	ORTHOMCL8162	ORTHOMCL8964	Transmembrane emp24 domain-containing protein eca	glypican	glypican
HmN_000033500	EmuJ_000778300	ORTHOMCL8161	ORTHOMCL8963	Protein kinase C epsilon type	protein kinase c epsilon type	protein kinase c epsilon type
HmN_000033600	EmuJ_000778100	ORTHOMCL1696	ORTHOMCL1924	kinesin like protein kifa	kinesin protein kif26a	kinesin protein kif26a
HmN_000033700	EmuJ_000778000	ORTHOMCL1695	ORTHOMCL1923	Condensin complex subunit 1	condensin complex subunit 1	condensin complex subunit 1
HmN_000033800	EmuJ_000777900	ORTHOMCL8160	ORTHOMCL8962	Mediator of RNA polymerase II transcription subunit 8	Mediator of RNA polymerase II transcription	Mediator of RNA polymerase II transcription
HmN_000033900	EmuJ_000777800	ORTHOMCL8159	ORTHOMCL8961	protein fam homolog	protein FAM50	protein FAM50
HmN_000034100	EmuJ_000777500	ORTHOMCL8158	ORTHOMCL8960	zinc finger C2H2 type	zinc finger	C2H2 type
HmN_000034200		ORTHOMCL8157	ORTHOMCL8959		expressed protein	hypothetical transcript
HmN_000034500	EmuJ_000755000	ORTHOMCL8156	ORTHOMCL8958	E3 ubiquitin-protein ligase RNF14	ring finger protein 14	ring finger protein 14
HmN_000034600	EmuJ_000747100	ORTHOMCL8155	ORTHOMCL8957	Calmodulin	calmodulin	calmodulin
HmN_000034700	EmuJ_000776400	ORTHOMCL8154	ORTHOMCL8956	m7GpppX diphosphatase	scavenger mRNA decapping enzyme DcpS	scavenger mRNA decapping enzyme DcpS
HmN_000034900	EmuJ_000776300	ORTHOMCL8153	ORTHOMCL8955	TM2 domain-containing protein 1	TM2 domain containing protein 1	TM2 domain containing protein 1
HmN_000035000	EmuJ_000776200	ORTHOMCL8152	ORTHOMCL8954	E3 ubiquitin-protein ligase RBBP6	retinoblastoma binding protein	retinoblastoma binding protein
HmN_000035200		ORTHOMCL8151	ORTHOMCL8953		expressed protein	expressed protein
HmN_000035300	EmuJ_000776000	ORTHOMCL8150	ORTHOMCL8952		Filamin ABP280 repeat	Filamin ABP280 repeat
HmN_000035400	EmuJ_000775900	ORTHOMCL8149	ORTHOMCL8951	Putative glycerol kinase 5	glycerol kinase 5	glycerol kinase 5
HmN_000035500		ORTHOMCL8148	ORTHOMCL8950		expressed protein	expressed protein
HmN_000035700	EmuJ_000775800	ORTHOMCL8147	ORTHOMCL8949	Solute carrier family 43 member 3	solute carrier family 43	solute carrier family 43
HmN_000035800	EmuJ_000777200	ORTHOMCL1694	ORTHOMCL1922	Coatomer subunit beta	Coatomer subunit beta	Coatomer subunit beta
HmN_000036500		ORTHOMCL8146	ORTHOMCL8948	LPS responsive vesicle trafficking beach	LPS responsive vesicle trafficking	beach
HmN_000036600	EmuJ_000808900	ORTHOMCL8145	ORTHOMCL8947	RNA-binding protein 5	RNA binding protein 5	RNA binding protein 5
HmN_000036700	EmuJ_000806500	ORTHOMCL8144	ORTHOMCL8946	UBX domain-containing protein 1	UBX domain containing protein 1	UBX domain containing protein 1
HmN_000036800		ORTHOMCL8143	ORTHOMCL8945		expressed protein	expressed protein
HmN_000036900	EmuJ_000807100	ORTHOMCL8142	ORTHOMCL8944	Heterogeneous nuclear ribonucleoproteins A2/B1	Heterogeneous nuclear ribonucleoprotein A1	Heterogeneous nuclear ribonucleoprotein A1
HmN_000037000	EmuJ_000807200	ORTHOMCL8141	ORTHOMCL8943		hypothetical protein	hypothetical protein
HmN_000037200	EmuJ_000807400	ORTHOMCL1693	ORTHOMCL1921	er	er degradation enhancing alpha mannosidase;er degradation enhancer mannosidase alpha	er degradation enhancing alpha mannosidase
HmN_000037300	EmuJ_000807500	ORTHOMCL8140	ORTHOMCL8942		expressed conserved protein	expressed conserved protein
HmN_000037400	EmuJ_000807600	ORTHOMCL8139	ORTHOMCL8941	Importin subunit beta-1	importin subunit beta 1	importin subunit beta 1
HmN_000037500	EmuJ_000807700	ORTHOMCL8138	ORTHOMCL8940	Zinc finger protein 594	zinc finger protein	zinc finger protein
HmN_000037600	EmuJ_000807900	ORTHOMCL8137	ORTHOMCL8939	ras related protein ral-a	Ral protein	Ral protein
HmN_000037700	EmuJ_000808000	ORTHOMCL1692	ORTHOMCL1920	Transcriptional coactivator YAP1	WW domain containing transcription regulator 1	hypothetical transcript
HmN_000037800	EmuJ_000808200	ORTHOMCL8136	ORTHOMCL8938	CCR4-NOT transcription complex subunit 1	CCR4 NOT transcription complex subunit 1	CCR4 NOT transcription complex subunit 1
HmN_000037900	EmuJ_000808300	ORTHOMCL8135	ORTHOMCL8937	TBC1 domain family member 2A	TBC1 domain family 0	TBC1 domain family 0
HmN_000038100	EmuJ_000808400	ORTHOMCL8134	ORTHOMCL8936	Tripartite motif-containing protein 2	trim56 protein	trim56 protein
HmN_000038200	EmuJ_000808600	ORTHOMCL8133	ORTHOMCL8935	Homeobox protein prophet of Pit-1	ProP	ProP
HmN_000038300		ORTHOMCL8132	ORTHOMCL8934		hypothetical protein	hypothetical protein
HmN_000038500	EmuJ_000806300	ORTHOMCL8131	ORTHOMCL8933	Glutathione hydrolase 1 proenzyme	gamma-glutamyl transpeptidase	gamma-glutamyl transpeptidase
HmN_000038600	EmuJ_000806200	ORTHOMCL8130	ORTHOMCL8932		hypothetical protein	hypothetical protein
HmN_000038700	EmuJ_000806100	ORTHOMCL8129	ORTHOMCL8931	Zinc finger CCHC domain-containing protein 10	hypothetical protein	hypothetical protein
HmN_000038800	EmuJ_000805900	ORTHOMCL8128	ORTHOMCL945	Potassium channel subfamily K member 18	twik family of potassium channels
HmN_000038900		ORTHOMCL8127	ORTHOMCL8930		expressed protein	expressed protein
HmN_000039000	EmuJ_000805800	ORTHOMCL8126	ORTHOMCL8929	Nucleolin	nucleolin	nucleolin
HmN_000039100	EmuJ_000805700	ORTHOMCL8125	ORTHOMCL8928	Mediator of RNA polymerase II transcription subunit 13-like	Mediator of RNA polymerase II transcription	Mediator of RNA polymerase II transcription
HmN_000039200	EmuJ_000805600	ORTHOMCL8124	ORTHOMCL8927	Alpha-parvin	beta parvin	beta parvin
HmN_000039300	EmuJ_000761600	ORTHOMCL1690	ORTHOMCL1918	WD repeat-containing protein 44	WD repeat protein	WD repeat protein
HmN_000039400	EmuJ_000010200	ORTHOMCL8123	ORTHOMCL8926	Suppressor of glycerol defect protein 1	nucleolar MIF4G domain containing protein 1	nucleolar MIF4G domain containing protein 1
HmN_000039600	EmuJ_000768700	ORTHOMCL8122	ORTHOMCL8925	E3 ubiquitin-protein ligase RNFT1	RING finger and transmembrane domain containing protein	hypothetical transcript
HmN_000039800		ORTHOMCL8121	ORTHOMCL8923		expressed protein	hypothetical transcript
HmN_000039900	EmuJ_000739300	ORTHOMCL8120	ORTHOMCL1917	DDB1- and CUL4-associated factor 1	protein vprbp	protein vprbp
HmN_000040000	EmuJ_000774700	ORTHOMCL8119	ORTHOMCL1917	microphthalmia associated transcription factor	microphthalmia associated transcription factor
HmN_000040300	EmuJ_000774500	ORTHOMCL8118	ORTHOMCL8922	Disabled homolog 2-interacting protein	synaptic ras gtpase activating protein syngap	synaptic ras gtpase activating protein
HmN_000040400	EmuJ_000774400	ORTHOMCL8117	ORTHOMCL8921		conserved hypothetical protein	hypothetical transcript
HmN_000040500	EmuJ_000774300	ORTHOMCL8116	ORTHOMCL8920	Zinc finger protein 580	gastrula zinc finger protein xFG20 1	gastrula zinc finger protein xFG20 1
HmN_000040700	EmuJ_000774200	ORTHOMCL8115	ORTHOMCL8919	Signal recognition particle receptor subunit alpha	signal recognition particle receptor subunit	signal recognition particle receptor
HmN_000040900	EmuJ_000774000	ORTHOMCL8114	ORTHOMCL1916	C terminal	Cactin protein	cactus binding domain
HmN_000041100	EmuJ_000773900	ORTHOMCL8113			mitochondrial import inner membrane translocase
HmN_000041200		ORTHOMCL1688	ORTHOMCL1915		hypothetical protein	hypothetical transcript
HmN_000041300	EmuJ_000773800	ORTHOMCL8112	ORTHOMCL726	5-formyltetrahydrofolate cyclo-ligase	5 formyltetrahydrofolate cyclo ligase	5 formyltetrahydrofolate cyclo ligase
HmN_000041400	EmuJ_000773700	ORTHOMCL8111			expressed conserved protein
HmN_000041500	EmuJ_000773600	ORTHOMCL347	ORTHOMCL370	Exocyst complex component 4	exocyst componenet sec8	exocyst componenet sec8
HmN_000041600		ORTHOMCL8110	ORTHOMCL8918	Exocyst complex component 4	exocyst complex component 4	exocyst complex component 4
HmN_000041800	EmuJ_001074000	ORTHOMCL8109	ORTHOMCL8917	Urea-proton symporter DUR3	urea active transporter protein	urea active transporter protein
HmN_000041900	EmuJ_000773400	ORTHOMCL8108	ORTHOMCL8916	ferm arhgef and pleckstrin domain containing protein	Pleckstrin y	Pleckstrin y
HmN_000042000	EmuJ_000773300	ORTHOMCL8107	ORTHOMCL8915	DNA repair protein RAD50	dna repair protein rad50	dna repair protein rad50
HmN_000042100	EmuJ_000773200	ORTHOMCL8106	ORTHOMCL8914	Endoplasmic reticulum mannosyl-oligosaccharide 1	endoplasmic reticulum mannosyl oligosaccharide	endoplasmic reticulum mannosyl
HmN_000042200	EmuJ_000773100	ORTHOMCL8105	ORTHOMCL8913	sh2 domain containing adapter protein b	SH2 domain containing adapter protein F	hypothetical transcript
HmN_000042300	EmuJ_000773000	ORTHOMCL8104			conserved hypothetical protein
HmN_000042400		ORTHOMCL8103	ORTHOMCL8912	Prospero homeobox protein 1	homeobox protein prospero	homeobox protein prospero
HmN_000042700	EmuJ_000772800	ORTHOMCL8101	ORTHOMCL8911	Dual specificity tyrosine-phosphorylation-regulated kinase 3	dual specificity	dual specificity
HmN_000042900	EmuJ_000810600	ORTHOMCL8100	ORTHOMCL8910	Zinc finger LIM type	Zinc finger	LIM type
HmN_000043100	EmuJ_000774900	ORTHOMCL1685	ORTHOMCL1912		hypothetical protein	hypothetical protein
HmN_000043200	EmuJ_000775000	ORTHOMCL8099	ORTHOMCL8909	tetratricopeptide repeat protein a	tetratricopeptide repeat protein 7B	tetratricopeptide repeat protein 7B
HmN_000043300	EmuJ_000775200	ORTHOMCL8098	ORTHOMCL8908	Mitochondrial carnitine/acylcarnitine carrier protein	mitochondrial carnitine:acylcarnitine carrier	mitochondrial carnitine:acylcarnitine carrier
HmN_000043400	EmuJ_000775300	ORTHOMCL8097	ORTHOMCL8907		conserved hypothetical protein	conserved hypothetical protein
HmN_000043500		ORTHOMCL8096	ORTHOMCL8906		hypothetical protein	hypothetical transcript
HmN_000043600	EmuJ_000775450	ORTHOMCL8095	ORTHOMCL1911	Exosome complex component Rrp42	exosome complex exonuclease RRP42	exosome complex exonuclease RRP42
HmN_000043700	EmuJ_000775500	ORTHOMCL8094	ORTHOMCL8905	Ubiquitin-conjugating enzyme E2 K	exosome complex exonuclease RRP42	exosome complex exonuclease RRP42
HmN_000043800	EmuJ_000775600	ORTHOMCL8093	ORTHOMCL8904	camp dependent protein kinase type ii-alpha regulatory subunit	cAMP dependent protein kinase regulatory	cAMP dependent protein kinase regulatory
HmN_000043900	EmuJ_000777100	ORTHOMCL8092	ORTHOMCL8903	aspartyl tRNA synthetase cytoplasmic	aspartyl tRNA synthetase	cytoplasmic
HmN_000044500	EmuJ_000765400	ORTHOMCL1683	ORTHOMCL1910	Protein lin-9 homolog	protein lin 9	protein lin 9
HmN_000044600	EmuJ_000765600	ORTHOMCL8091	ORTHOMCL8902	Insulin-degrading enzyme	insulin degrading enzyme	insulin degrading enzyme
HmN_000044700	EmuJ_000765700	ORTHOMCL8090	ORTHOMCL8901		expressed protein	hypothetical transcript
HmN_000044800		ORTHOMCL8089	ORTHOMCL8900	V-type proton ATPase subunit F	expressed protein	hypothetical transcript
HmN_000045000	EmuJ_000766300	ORTHOMCL8088	ORTHOMCL8899		expressed conserved protein	hypothetical transcript
HmN_000045100	EmuJ_000766400	ORTHOMCL8087	ORTHOMCL8898		conserved hypothetical protein	hypothetical transcript
HmN_000045200	EmuJ_000766500	ORTHOMCL8086	ORTHOMCL8897	Transmembrane protein 209	transmembrane protein 209	transmembrane protein 209
HmN_000045300	EmuJ_000766600	ORTHOMCL8085	ORTHOMCL8896	Peptidase inhibitor 16	peptidase inhibitor 16	peptidase inhibitor 16
HmN_000045400	EmuJ_000332600;EmuJ_000344300;EmuJ_000263700;EmuJ_000476100;EmuJ_000696200;EmuJ_002221700;EmuJ_000282500;EmuJ_002147900;EmuJ_000519700;EmuJ_002223500;EmuJ_000246000;EmuJ_000971300;EmuJ_002212300;EmuJ_000835700;EmuJ_000696300;EmuJ_000681300;EmuJ_000420600;EmuJ_002194100;EmuJ_002198500;EmuJ_001087600;EmuJ_002185500;EmuJ_001192800;EmuJ_000078300;EmuJ_000370100;EmuJ_000994700;EmuJ_001155500;EmuJ_0022…	ORTHOMCL8084	ORTHOMCL8895		pol polyprotein	pol polyprotein
HmN_000045500	EmuJ_000766700	ORTHOMCL643	ORTHOMCL724	Zinc finger MYND domain-containing protein 11	protein kinase C binding protein 1	protein kinase C binding protein 1
HmN_000045600	EmuJ_000766900	ORTHOMCL8083	ORTHOMCL8894		glucosamine fructose 6 phosphate	glucosamine fructose 6 phosphate
HmN_000046000		ORTHOMCL8082		myc associated zinc finger protein	expressed protein
HmN_000046100		ORTHOMCL345	ORTHOMCL369		hypothetical protein	hypothetical protein
HmN_000046200		ORTHOMCL1679	ORTHOMCL964		hypothetical protein
HmN_000046300	EmuJ_000674400	ORTHOMCL8081	ORTHOMCL8893		conserved hypothetical protein	hypothetical transcript
HmN_000046400	EmuJ_000674500	ORTHOMCL8080	ORTHOMCL8892	Histone-lysine N-methyltransferase	histone lysine N methyltransferase SETD2	histone lysine N methyltransferase SETD2
HmN_000046500	EmuJ_002153000	ORTHOMCL8079	ORTHOMCL8891		hypothetical protein	hypothetical protein
HmN_000046700	EmuJ_000674700	ORTHOMCL8078	ORTHOMCL8890	NEFA interacting nuclear protein NIP30 N	NEFA interacting nuclear protein NIP30	N terminal
HmN_000046800	EmuJ_000674800	ORTHOMCL8077	ORTHOMCL8889	Polyprenol reductase	dfg10 protein	dfg10 protein
HmN_000046900	EmuJ_000674900	ORTHOMCL8076	ORTHOMCL8888	ADP ribosylation factor arf	ADP ribosylation factor	arf
HmN_000047000	EmuJ_000675100	ORTHOMCL8075	ORTHOMCL8887	Aminoacylase-1	aminoacylase 1	aminoacylase 1
HmN_000047100	EmuJ_000675300	ORTHOMCL8074	ORTHOMCL8886	Coiled-coil domain-containing protein 25	aminoacylase 1	aminoacylase 1
HmN_000047200	EmuJ_000675500	ORTHOMCL8073	ORTHOMCL8885	Zinc finger protein 26	zinc finger protein	zinc finger protein
HmN_000047300	EmuJ_000632550;EmuJ_000578300;EmuJ_000282400	ORTHOMCL8072	ORTHOMCL8884		hypothetical protein	hypothetical protein
HmN_000047400	EmuJ_000632510	ORTHOMCL8071	ORTHOMCL8883	5-methylcytosine rRNA methyltransferase NSUN4	methyltransferase nsun4	methyltransferase nsun4
HmN_000047600	EmuJ_000632300	ORTHOMCL8070	ORTHOMCL8882		expressed conserved protein	expressed conserved protein
HmN_000047700	EmuJ_000632100	ORTHOMCL1678	ORTHOMCL1907		glutamate receptor AMPA	glutamate receptor AMPA
HmN_000047800	EmuJ_000631900	ORTHOMCL8069	ORTHOMCL8881	DnaJ homolog subfamily C member 14	dnaj subfamily c	dnaj subfamily c
HmN_000048200	EmuJ_000631700	ORTHOMCL8068	ORTHOMCL8880	sn specific diacylglycerol lipase alpha	sn1 specific diacylglycerol lipase beta	sn1 specific diacylglycerol lipase beta
HmN_000048400		ORTHOMCL8067	ORTHOMCL8879	RNA-directed DNA polymerase from mobile element jockey	pol protein	pol protein
HmN_000048600	EmuJ_000631500	ORTHOMCL8066	ORTHOMCL8878	Synaptotagmin-like protein 4	synaptotagmin protein 4	synaptotagmin protein 4
HmN_000048700	EmuJ_000631400	ORTHOMCL8065	ORTHOMCL8877	Protein farnesyltransferase/geranylgeranyltransferase type-1 subunit alpha	protein farnesyltransferase alpha subunit	protein farnesyltransferase alpha subunit
HmN_000048800	EmuJ_000631300	ORTHOMCL8064	ORTHOMCL8876	28S ribosomal protein S2 mitochondrial	28S ribosomal protein S2	mitochondrial
HmN_000048900	EmuJ_000631200	ORTHOMCL8063	ORTHOMCL8875	ADP-ribosylation factor 6	ADP ribosylation factor protein 4A	ADP ribosylation factor protein 4A
HmN_000049000	EmuJ_000629900	ORTHOMCL8062	ORTHOMCL8874	Far upstream element-binding protein 1	far upstream (fuse) binding protein	far upstream (fuse) binding protein
HmN_000049100	EmuJ_000630000	ORTHOMCL8061	ORTHOMCL8873	Transcription factor GATA-4	hypothetical protein	hypothetical protein
HmN_000049200	EmuJ_000630100	ORTHOMCL344	ORTHOMCL368		conserved hypothetical protein	conserved hypothetical protein
HmN_000049300	EmuJ_000630200	ORTHOMCL8060	ORTHOMCL8872	forkhead box protein k	Forkhead box protein K2	Forkhead box protein K2
HmN_000049400		ORTHOMCL8059	ORTHOMCL8871	Nucleotide exchange factor SIL1	nucleotide exchange factor SIL1	nucleotide exchange factor SIL1
HmN_000049500		ORTHOMCL8058	ORTHOMCL8870		hypothetical protein	hypothetical protein
HmN_000049700	EmuJ_000530700	ORTHOMCL8056	ORTHOMCL8869		Transcription initiation factor TFIID subunit 3;transfer RNA-Thr	Transcription initiation factor TFIID subunit 3
HmN_000049800	EmuJ_000530600	ORTHOMCL8055	ORTHOMCL8868	Magnesium-dependent phosphatase 1	magnesium dependent phosphatase 1	magnesium dependent phosphatase 1
HmN_000049900		ORTHOMCL8054	ORTHOMCL8867	Magnesium-dependent phosphatase 1	magnesium dependent phosphatase 1	magnesium dependent phosphatase 1
HmN_000050000		ORTHOMCL8053	ORTHOMCL2197	Mariner Mos1 transposase	Mariner Mos1 transposase	Mariner Mos1 transposase
HmN_000050100		ORTHOMCL8052	ORTHOMCL8865		expressed protein	hypothetical transcript
HmN_000050200		ORTHOMCL8051	ORTHOMCL8864		expressed protein	hypothetical transcript
HmN_000050300	EmuJ_000927200	ORTHOMCL8050	ORTHOMCL8863	ATP-dependent zinc metalloprotease FtsH	paraplegin	paraplegin
HmN_000050400		ORTHOMCL8049	ORTHOMCL2331		expressed protein
HmN_000050500	EmuJ_000530340	ORTHOMCL8048	ORTHOMCL8862	Nucleolar complex protein 2 homolog	nucleolar complex protein 2	nucleolar complex protein 2
HmN_000050600	EmuJ_000530320	ORTHOMCL8047	ORTHOMCL8861	N-terminal kinase-like protein	protein kinase	protein kinase
HmN_000050800		ORTHOMCL8046	ORTHOMCL8860	Ubiquitin-conjugating enzyme E2 D1	ubiquitin conjugating enzyme E2 D4	ubiquitin conjugating enzyme E2 D4
HmN_000050900	EmuJ_000530200	ORTHOMCL8045	ORTHOMCL8859		expressed conserved protein	hypothetical transcript
HmN_000051000	EmuJ_000530100	ORTHOMCL8044	ORTHOMCL8858;ORTHOMCL113	Serine/threonine-protein phosphatase 2A regulatory subunit B'' subunit gamma	serine:threonine protein phosphatase 2A	serine:threonine protein phosphatase 2A
HmN_000051100	EmuJ_000530000;EmuJ_000698800;EmuJ_000821000	ORTHOMCL8043	ORTHOMCL8857		expressed protein	hypothetical transcript
HmN_000051200		ORTHOMCL8042	ORTHOMCL8856	Serine/threonine-protein phosphatase 2A regulatory subunit B'' subunit gamma	serine:threonine protein phosphatase 2A	serine:threonine protein phosphatase 2A
HmN_000051400	EmuJ_000529700	ORTHOMCL8041	ORTHOMCL8855	Protein dachsous	protocadherin gamma b17	protocadherin gamma b17
HmN_000051800	EmuJ_000529400	ORTHOMCL8040	ORTHOMCL8854		conserved hypothetical protein	conserved hypothetical protein
HmN_000052400	EmuJ_000529000	ORTHOMCL8039	ORTHOMCL8853	Zinc finger protein 541	zinc finger protein 541	zinc finger protein 541
HmN_000052500	EmuJ_000528800;EmuJ_000528900	ORTHOMCL8038	ORTHOMCL8852	Cofilin	actin depolymerizing factor protein	actin depolymerizing factor protein
HmN_000052600		ORTHOMCL8037	ORTHOMCL8851	Actin-depolymerizing factor 1	actin depolymerizing factor	actin depolymerizing factor
HmN_000052700	EmuJ_000528720	ORTHOMCL8036	ORTHOMCL8850		hypothetical protein	hypothetical transcript
HmN_000052800		ORTHOMCL8035	ORTHOMCL2333		expressed protein
HmN_000052900	EmuJ_000528500	ORTHOMCL8034	ORTHOMCL8849	Glutamyl-tRNA(Gln) amidotransferase subunit C	expressed conserved protein	hypothetical transcript
HmN_000053000	EmuJ_000528400	ORTHOMCL8033	ORTHOMCL8848	Integrin beta-2	integrin beta 2	integrin beta 2
HmN_000053100	EmuJ_000528200	ORTHOMCL8032	ORTHOMCL1904	Cyclin-dependent kinase 11B	cyclin dependent kinase 11B	cyclin dependent kinase 11B
HmN_000053200	EmuJ_000528250	ORTHOMCL8031	ORTHOMCL1904		hypothetical protein
HmN_000053400	EmuJ_000527500	ORTHOMCL8030	ORTHOMCL8847		nuclear pore complex protein Nup133	nuclear pore complex protein Nup133
HmN_000053500	EmuJ_000527600	ORTHOMCL8029	ORTHOMCL8846	eIF-2-alpha kinase GCN2	eukaryotic translation initiation factor 2 alpha	eukaryotic translation initiation factor
HmN_000053600		ORTHOMCL8028	ORTHOMCL8845		expressed protein	hypothetical transcript
HmN_000053700	EmuJ_000527800	ORTHOMCL8027	ORTHOMCL8844	innexin	innexin	innexin
HmN_000053800	EmuJ_000528000	ORTHOMCL8026	ORTHOMCL8843	Vesicle-associated membrane protein 2	vesicle associated membrane protein	vesicle associated membrane protein
HmN_000053900		ORTHOMCL8025	ORTHOMCL1903		expressed protein	hypothetical transcript
HmN_000054000	EmuJ_000527300	ORTHOMCL8024	ORTHOMCL1902	RNA polymerase II-associated protein 1	RNA polymerase II associated protein 1	RNA polymerase II associated protein 1
HmN_000054100		ORTHOMCL8023	ORTHOMCL8842		hypothetical protein	hypothetical protein
HmN_000054200	EmuJ_000527400	ORTHOMCL8022	ORTHOMCL8841	Protein odd-skipped-related 1	protein odd skipped	protein odd skipped
HmN_000054300		ORTHOMCL8021	ORTHOMCL8840		hypothetical protein	hypothetical protein
HmN_000054400	EmuJ_000525600	ORTHOMCL8020	ORTHOMCL8839	Dolichyl-diphosphooligosaccharide--protein glycosyltransferase 48 kDa subunit	expressed protein	expressed protein
HmN_000054600	EmuJ_000526000	ORTHOMCL1674	ORTHOMCL1901	5'-AMP-activated protein kinase subunit beta-1	5' AMP activated protein kinase subunit beta 1	5' AMP activated protein kinase subunit beta 1
HmN_000054700	EmuJ_000526100	ORTHOMCL1673	ORTHOMCL1900	phosphatidylinositol 45 bisphosphate 3 kinase	phosphatidylinositol 4	5 bisphosphate 3 kinase
HmN_000054800	EmuJ_000526200	ORTHOMCL1672	ORTHOMCL1899	Tyrosine-protein kinase transforming protein Abl	tyrosine protein kinase Abl	tyrosine protein kinase Abl
HmN_000054900	EmuJ_000665500	ORTHOMCL8019	ORTHOMCL8838	Adhesion G protein-coupled receptor L1	cadherin EGF LAG seven pass G type receptor 1	cadherin EGF LAG seven pass G type receptor 1
HmN_000055000	EmuJ_000526300	ORTHOMCL8018	ORTHOMCL8837	Probable RNA-binding protein EIF1AD	RNA binding protein EIF1AD	RNA binding protein EIF1AD
HmN_000055100	EmuJ_000526400	ORTHOMCL8017	ORTHOMCL8836	Transcription factor YY2	Transcriptional repressor protein YY1	Transcriptional repressor protein YY1
HmN_000055200		ORTHOMCL8016	ORTHOMCL8835		expressed protein	expressed protein
HmN_000055300	EmuJ_000526700	ORTHOMCL8015	ORTHOMCL8834	Amiloride-sensitive sodium channel subunit beta	FMRFamide activated amiloride sensitive sodium	FMRFamide activated amiloride sensitive sodium
HmN_000055400		ORTHOMCL8014	ORTHOMCL8833		expressed protein	expressed protein
HmN_000055500	EmuJ_000526900	ORTHOMCL8013	ORTHOMCL8832	Cytoskeleton associated protein CAP Gly	Cytoskeleton associated protein	CAP Gly
HmN_000055600	EmuJ_000435000;EmuJ_000434910;EmuJ_000527000	ORTHOMCL8012	ORTHOMCL8831	Valine--tRNA ligase	valyl tRNA synthetase	valyl tRNA synthetase
HmN_000055700	EmuJ_000527100	ORTHOMCL8011	ORTHOMCL8830	Delta-like protein 1	neurogenic locus protein delta	neurogenic locus protein delta
HmN_000055800	EmuJ_000527200	ORTHOMCL8010	ORTHOMCL8829	Interferon regulatory factor 2-binding protein-like	conserved hypothetical protein	conserved hypothetical protein
HmN_000056100	EmuJ_000525500	ORTHOMCL8009	ORTHOMCL8828	Eukaryotic translation initiation factor 2A	eukaryotic translation initiation factor 2A	eukaryotic translation initiation factor 2A
HmN_000056200	EmuJ_002162200	ORTHOMCL8008	ORTHOMCL8827	Phosphatidylinositol N-acetylglucosaminyltransferase subunit P	phosphatidylinositol	phosphatidylinositol
HmN_000056300	EmuJ_000525400;EmuJ_000525100	ORTHOMCL8007	ORTHOMCL8826		secreted antigen Ts8B1	secreted antigen Ts8B1
HmN_000056400		ORTHOMCL8006	ORTHOMCL8825		AntigenB like protein	AntigenB like protein
HmN_000056500		ORTHOMCL8005	ORTHOMCL8824		hydrophobic ligand binding protein	hydrophobic ligand binding protein
HmN_000056600		ORTHOMCL8004	ORTHOMCL8823		hypothetical protein	hypothetical protein
HmN_000056700	EmuJ_000517500	ORTHOMCL8003	ORTHOMCL8822	Structural maintenance of chromosomes protein 4	structural maintenance of chromosomes protein	structural maintenance of chromosomes protein
HmN_000056800	EmuJ_000517400	ORTHOMCL8002	ORTHOMCL8821	zinc finger protein 706 gene 2	zinc finger protein 706	gene 2
HmN_000056900	EmuJ_000517350	ORTHOMCL8001	ORTHOMCL8820	Carboxymethylenebutenolidase homolog	Dienelactone hydrolase	Dienelactone hydrolase
HmN_000057000	EmuJ_000520000	ORTHOMCL8000	ORTHOMCL8819	Bifunctional glutamate/proline--tRNA ligase	glutamyl tRNA synthetase cytoplasmic	glutamyl tRNA synthetase cytoplasmic
HmN_000057100	EmuJ_000519900	ORTHOMCL7999	ORTHOMCL8818	atp binding cassette sub-family a member	ATP binding cassette sub family A	ATP binding cassette sub family A
HmN_000057200	EmuJ_000519500	ORTHOMCL7998	ORTHOMCL8817	CTD nuclear envelope phosphatase 1	ctd nuclear envelope phosphatase 1	ctd nuclear envelope phosphatase 1
HmN_000057400	EmuJ_000519400	ORTHOMCL7997	ORTHOMCL8816	Adenylate kinase 7	adenylate kinase 7	adenylate kinase 7
HmN_000057500		ORTHOMCL7996	ORTHOMCL8815		expressed protein	expressed protein
HmN_000057600	EmuJ_000519200	ORTHOMCL7995	ORTHOMCL8814	Succinate--CoA ligase [ADP-forming] subunit beta	succinyl coenzyme A ligase (ADP forming) subunit beta	succinyl coenzyme A ligase (ADP forming) subunit
HmN_000057700	EmuJ_000519000	ORTHOMCL7994	ORTHOMCL8813	Chromatin-remodeling ATPase INO80	dna helicase ino80	dna helicase ino80
HmN_000057800	EmuJ_000519100	ORTHOMCL7993	ORTHOMCL8812	Probable dimethyladenosine transferase	dna helicase ino80	dna helicase ino80
HmN_000058000	EmuJ_000518900	ORTHOMCL7992	ORTHOMCL8811	Kinesin-like protein unc-104	kinesin protein KIF1B	kinesin protein KIF1B
HmN_000058300	EmuJ_000518700	ORTHOMCL7991	ORTHOMCL8810	Regulator of G-protein signaling 4	regulator of G protein signaling 3	regulator of G protein signaling 3
HmN_000058500		ORTHOMCL7990	ORTHOMCL8809		hypothetical protein	hypothetical protein
HmN_000058600		ORTHOMCL7989	ORTHOMCL8808		hypothetical protein	hypothetical protein
HmN_000058700	EmuJ_000518600;EmuJ_000518400	ORTHOMCL7988	ORTHOMCL8807	Biotin--protein ligase	biotin protein ligase	biotin protein ligase
HmN_000058800	EmuJ_000518300	ORTHOMCL7987	ORTHOMCL8806	zinc finger C2H2 type	zinc finger	C2H2 type
HmN_000058900		ORTHOMCL7986	ORTHOMCL8805	Type 1 phosphatases regulator YPI1	expressed protein	expressed protein
HmN_000059000	EmuJ_000518200	ORTHOMCL7985	ORTHOMCL8804	60S ribosomal export protein NMD3	nonsense mediated mrna decay protein	nonsense mediated mrna decay protein
HmN_000059100	EmuJ_000518100	ORTHOMCL7984	ORTHOMCL8803	Axonemal dynein light intermediate polypeptide 1	dynein light chain	dynein light chain
HmN_000059200		ORTHOMCL7983	ORTHOMCL8802	phospholipid scramblase	phospholipid scramblase 2	phospholipid scramblase 2
HmN_000059300	EmuJ_001180700	ORTHOMCL7982	ORTHOMCL897	Protocadherin-1	hypothetical protein	hypothetical protein
HmN_000059500	EmuJ_001180900	ORTHOMCL7981	ORTHOMCL8801	28S ribosomal protein S27	expressed protein	expressed protein
HmN_000059700	EmuJ_001181100	ORTHOMCL7980	ORTHOMCL8800	MAU2 chromatid cohesion factor homolog	hypothetical protein	hypothetical protein
HmN_000059800	EmuJ_001181300	ORTHOMCL7979	ORTHOMCL8799	serine/threonine protein kinase pak	serine:threonine protein kinase PAK 3	serine:threonine protein kinase PAK 3
HmN_000060000	EmuJ_001181400	ORTHOMCL7978	ORTHOMCL8798	Dolichyl pyrophosphate Man9GlcNAc2 alpha-1	dolichyl pyrophosphate Man9GlcNAc2	dolichyl pyrophosphate Man9GlcNAc2
HmN_000060200	EmuJ_001181500	ORTHOMCL7977	ORTHOMCL8797	Poly(ADP-ribose) glycohydrolase ARH3	poly(ADP ribose) glycohydrolase ARH3	poly(ADP ribose) glycohydrolase ARH3
HmN_000060300	EmuJ_001181600	ORTHOMCL7976	ORTHOMCL8796	Protein Asterix	expressed protein	expressed protein
HmN_000060400	EmuJ_001181720	ORTHOMCL7975	ORTHOMCL8795	RNA exonuclease 4	rna exonuclease 4	rna exonuclease 4
HmN_000060500	EmuJ_001181900	ORTHOMCL7974	ORTHOMCL8794	Histone acetyltransferase KAT5	histone acetyltransferase tip60	histone acetyltransferase tip60
HmN_000060600		ORTHOMCL7973	ORTHOMCL8793	Papilin	Papilin	Papilin
HmN_000060700	EmuJ_001181950	ORTHOMCL7972	ORTHOMCL8792	Papilin	Papilin	Papilin
HmN_000060900	EmuJ_001182000	ORTHOMCL7971	ORTHOMCL8791	Vesicle transport protein USE1	vesicle transport protein USE1	vesicle transport protein USE1
HmN_000061000	EmuJ_001182200	ORTHOMCL7970	ORTHOMCL8790	Guanine nucleotide-binding protein subunit alpha-15	guanine nucleotide binding protein subunit	guanine nucleotide binding protein subunit
HmN_000061200	EmuJ_001182400	ORTHOMCL7969	ORTHOMCL8789		expressed protein	expressed protein
HmN_000061400	EmuJ_001182700	ORTHOMCL7968	ORTHOMCL8788	Proteasome subunit alpha type-5	subfamily T1A non peptidase ue	subfamily T1A non peptidase ue
HmN_000061800	EmuJ_001183100	ORTHOMCL7967	ORTHOMCL8787	Protein transport protein Sec61 subunit gamma	stromal interaction molecule 1	stromal interaction molecule 1
HmN_000062000	EmuJ_001183400	ORTHOMCL7966	ORTHOMCL8786	4-hydroxybenzoate polyprenyltransferase	Para hydroxybenzoate polyprenyltransferase	Para hydroxybenzoate polyprenyltransferase
HmN_000062200	EmuJ_001184100	ORTHOMCL7965	ORTHOMCL8785	Growth hormone-regulated TBC protein 1	growth hormone regulated TBC protein 1 A	growth hormone regulated TBC protein 1 A
HmN_000062300	EmuJ_001184200	ORTHOMCL7964	ORTHOMCL8784	WD repeat-containing protein 5	protein will die slowly	protein will die slowly
HmN_000062400	EmuJ_001184300	ORTHOMCL7963	ORTHOMCL8783	Kinase D-interacting substrate of 220 kDa	kinase D interacting substrate of 220 kDa	kinase D interacting substrate of 220 kDa
HmN_000062500	EmuJ_001184400	ORTHOMCL7962	ORTHOMCL8782	Ceramide synthase 2	LAG1 longevity assurance 4	LAG1 longevity assurance 4
HmN_000062600	EmuJ_001184600	ORTHOMCL7961	ORTHOMCL8781		conserved hypothetical protein	conserved hypothetical protein
HmN_000062700	EmuJ_001184700	ORTHOMCL7960	ORTHOMCL8780	Cyclin-dependent kinase-like 1	cyclin dependent kinase 1	cyclin dependent kinase 1
HmN_000062800	EmuJ_001184800	ORTHOMCL7959	ORTHOMCL8779	Major facilitator superfamily domain-containing protein 8	MFS transporter ceroid lipofuscinosis neuronal	MFS transporter ceroid lipofuscinosis neuronal
HmN_000062900	EmuJ_001184900	ORTHOMCL7958	ORTHOMCL8778	Nicotinamide phosphoribosyltransferase	nicotinamide phosphoribosyltransferase	nicotinamide phosphoribosyltransferase
HmN_000063000		ORTHOMCL7957	ORTHOMCL8777	Malate dehydrogenase	malate dehydrogenase	malate dehydrogenase
HmN_000063100	EmuJ_001185000;EmuJ_001185100	ORTHOMCL7956	ORTHOMCL8776	Malate dehydrogenase	malate dehydrogenase	malate dehydrogenase
HmN_000063200	EmuJ_001185200	ORTHOMCL7955	ORTHOMCL8775	Integrator complex subunit 2	integrator complex subunit 2	integrator complex subunit 2
HmN_000063300	EmuJ_001185300	ORTHOMCL7954	ORTHOMCL8774	Ribose-5-phosphate isomerase	ribose 5 phosphate isomerase	ribose 5 phosphate isomerase
HmN_000063350	EmuJ_001185500	ORTHOMCL7953	ORTHOMCL8773	tRNA (cytosine(38)-C(5))-methyltransferase		dna methyltransferase 2
HmN_000063500		ORTHOMCL7952	ORTHOMCL8772	Cullin-1	cullin 1	cullin 1
HmN_000063700	EmuJ_001185700	ORTHOMCL640	ORTHOMCL720	Structure-specific endonuclease subunit SLX4	structure specific endonuclease subunit SLX4	structure specific endonuclease subunit SLX4
HmN_000063800		ORTHOMCL7951	ORTHOMCL8771		hypothetical protein	hypothetical protein
HmN_000063900	EmuJ_001186000	ORTHOMCL7950	ORTHOMCL8770	DNA primase small subunit	hypothetical protein	hypothetical protein
HmN_000064000	EmuJ_001186100	ORTHOMCL7949	ORTHOMCL8769	trna pseudouridine synthase a	trna pseudouridine synthase 3	trna pseudouridine synthase 3
HmN_000064100	EmuJ_001186200	ORTHOMCL7948	ORTHOMCL8768	peptidyl prolyl cis-trans isomerase fkbp	peptidyl prolyl cis trans isomerase FKBP4	peptidyl prolyl cis trans isomerase FKBP4
HmN_000064200	EmuJ_001186300	ORTHOMCL7947	ORTHOMCL8767	KICSTOR complex protein C12orf66 homolog	expressed conserved protein	expressed conserved protein
HmN_000064300	EmuJ_000574600;EmuJ_000575200	ORTHOMCL7946	ORTHOMCL8766	5 aminolevulinate synthase erythroid specific	5 aminolevulinate synthase	erythroid specific
HmN_000064400	EmuJ_000575300;EmuJ_000575600;EmuJ_000574500	ORTHOMCL7945	ORTHOMCL8765	N-alpha-acetyltransferase 30	n acetyltransferase mak3	n acetyltransferase mak3
HmN_000064500	EmuJ_000574300	ORTHOMCL7944	ORTHOMCL8764	Hemicentin-1	nephrin	nephrin
HmN_000064600	EmuJ_000574200	ORTHOMCL7943	ORTHOMCL8763	Protein Smaug	protein Smaug 1	protein Smaug 1
HmN_000064700	EmuJ_000574000	ORTHOMCL7942	ORTHOMCL8762	aristaless homeobox	aristaless homeobox protein;homeobox protein aristaless	homeobox protein aristaless
HmN_000064800	EmuJ_001189200	ORTHOMCL7941	ORTHOMCL8761	Complement C1q tumor necrosis factor-related protein 3	complement C1q tumor necrosis factor	complement C1q tumor necrosis factor
HmN_000065000	EmuJ_001189100	ORTHOMCL7940	ORTHOMCL8760	Actin-related protein 8	actin protein 8	actin protein 8
HmN_000065100	EmuJ_001188800	ORTHOMCL7939	ORTHOMCL8759	ubiquitin conjugating enzyme e	actin protein 8	actin protein 8
HmN_000065200	EmuJ_001188700	ORTHOMCL7938	ORTHOMCL8758		PRELI domain containing protein 1 mitochondrial	PRELI domain containing protein 1 mitochondrial
HmN_000065300	EmuJ_001188600	ORTHOMCL7937	ORTHOMCL8757	Syntaxin-binding protein 1	syntaxin binding protein 1	syntaxin binding protein 1
HmN_000065400	EmuJ_001188500	ORTHOMCL7936	ORTHOMCL8756	Pseudouridine-5'-phosphatase	haloacid dehalogenase hydrolase	haloacid dehalogenase hydrolase
HmN_000065500	EmuJ_001188400	ORTHOMCL7935	ORTHOMCL8755	Eukaryotic translation initiation factor 5	Eukaryotic translation initiation factor 5	Eukaryotic translation initiation factor 5
HmN_000065600	EmuJ_001188300	ORTHOMCL7934	ORTHOMCL8754	CXXC-type zinc finger protein 1	cpg binding protein	cpg binding protein
HmN_000065700	EmuJ_001188200	ORTHOMCL7933	ORTHOMCL8753		conserved hypothetical protein	conserved hypothetical protein
HmN_000065800	EmuJ_001188000	ORTHOMCL7932	ORTHOMCL8752	Inner nuclear membrane protein Man1	inner nuclear membrane protein man1	inner nuclear membrane protein man1
HmN_000066000	EmuJ_001187600	ORTHOMCL7931	ORTHOMCL8751	26S proteasome regulatory subunit 8	26S protease regulatory subunit 8	26S protease regulatory subunit 8
HmN_000066100	EmuJ_001187400	ORTHOMCL7930	ORTHOMCL8750	CCR4-NOT transcription complex subunit 7	CCR4 NOT transcription complex subunit 7	CCR4 NOT transcription complex subunit 7
HmN_000066200	EmuJ_001187100	ORTHOMCL7929	ORTHOMCL8749	zinc finger protein	zinc finger protein 57	zinc finger protein 57
HmN_000066300	EmuJ_001186900	ORTHOMCL7928	ORTHOMCL8748	E3 ubiquitin-protein ligase RING2	e3 ubiquitin protein ligase ring2	e3 ubiquitin protein ligase ring2
HmN_000066400	EmuJ_001186800	ORTHOMCL7927	ORTHOMCL8747	GPI ethanolamine phosphate transferase 3	gpi ethanolamine phosphate transferase 3	gpi ethanolamine phosphate transferase 3
HmN_000066600	EmuJ_001186700	ORTHOMCL7926	ORTHOMCL8746		hypothetical protein	hypothetical protein
HmN_000066700	EmuJ_001186600	ORTHOMCL7925	ORTHOMCL8745	ets translocation variant	ets variant gene 4	ets variant gene 4
HmN_000066900	EmuJ_000009100	ORTHOMCL7924	ORTHOMCL8744	Phosphopantetheine adenylyltransferase	dephospho coenzyme A related kinases	dephospho coenzyme A related kinases
HmN_000067100	EmuJ_000574900	ORTHOMCL7923	ORTHOMCL8743	Protocadherin-11 X-linked	protocadherin 1	protocadherin 1
HmN_000067200	EmuJ_000575900	ORTHOMCL7922	ORTHOMCL8742	Basement membrane-specific heparan sulfate proteoglycan core protein	basement membrane specific heparan sulfate	basement membrane specific heparan sulfate
HmN_000067300	EmuJ_000576000	ORTHOMCL7921	ORTHOMCL8741	28S ribosomal protein S16	28S ribosomal protein S16	28S ribosomal protein S16
HmN_000067500	EmuJ_000576500	ORTHOMCL7920	ORTHOMCL8740	ras like protein family member a	ras protein family 0B	ras protein family 0B
HmN_000067600	EmuJ_000576600	ORTHOMCL7919	ORTHOMCL8739	E3 UFM1-protein ligase 1	E3 UFM1 protein ligase 1	E3 UFM1 protein ligase 1
HmN_000067700	EmuJ_000576700	ORTHOMCL7918	ORTHOMCL8738	T-complex protein 1 subunit eta	E3 UFM1 protein ligase 1	E3 UFM1 protein ligase 1
HmN_000067900	EmuJ_001200700	ORTHOMCL7917	ORTHOMCL8737	Tegument antigen	tegumental antigen	tegumental antigen
HmN_000068000	EmuJ_001201000	ORTHOMCL7916	ORTHOMCL8736		tegumental antigen	tegumental antigen
HmN_000068100	EmuJ_001200900	ORTHOMCL7915	ORTHOMCL8735	Dynein light chain 1	Calcium binding protein	Calcium binding protein
HmN_000068300	EmuJ_001200500	ORTHOMCL7914	ORTHOMCL8734	39S ribosomal protein L54 mitochondrial	39S ribosomal protein L54	mitochondrial
HmN_000068400	EmuJ_001200400	ORTHOMCL1665	ORTHOMCL1892	Palmitoyltransferase ZDHHC15	palmitoyltransferase ZDHHC20	palmitoyltransferase ZDHHC20
HmN_000068500	EmuJ_001200200	ORTHOMCL7913	ORTHOMCL8733	Arf-GAP domain and FG repeat-containing protein 1	Arf GTPase activating protein	Arf GTPase activating protein
HmN_000068600	EmuJ_001200300	ORTHOMCL7912	ORTHOMCL8732	Desert hedgehog protein	Desert hedgehog protein	Desert hedgehog protein
HmN_000068700	EmuJ_001195100		ORTHOMCL8731	60S acidic ribosomal protein P1	ribosomal protein lp1	ribosomal protein lp1
HmN_000068800	EmuJ_001195000	ORTHOMCL1664	ORTHOMCL1891	Copper-transporting ATPase 1	copper transporting ATPase 1	copper transporting ATPase 1
HmN_000068900	EmuJ_001194900	ORTHOMCL7910	ORTHOMCL8730	Protein HIRA	protein hira	protein hira
HmN_000069000	EmuJ_001194600	ORTHOMCL7909	ORTHOMCL8729		transfer RNA-Ala;hypothetical protein	hypothetical protein
HmN_000069200	EmuJ_001194500	ORTHOMCL7908	ORTHOMCL8728	RUS1 family protein C16orf58 homolog	protein of unknown function DUF647	protein of unknown function DUF647
HmN_000069500	EmuJ_001193500	ORTHOMCL7907	ORTHOMCL8726	Thioredoxin domain-containing protein 17	thioredoxin domain containing protein 17	thioredoxin domain containing protein 17
HmN_000069800	EmuJ_001193900	ORTHOMCL7906	ORTHOMCL8725	Dynein light chain 1	tegumental antigen	tegumental antigen
HmN_000069900	EmuJ_001194000	ORTHOMCL7905	ORTHOMCL8724	40S ribosomal protein S14	ribosomal protein s14	ribosomal protein s14
HmN_000070000	EmuJ_001194100	ORTHOMCL7904	ORTHOMCL8723	Vacuolar protein sorting-associated protein 33B	vacuolar protein sorting associated protein 33A	vacuolar protein sorting associated protein 33A
HmN_000070100	EmuJ_001194200	ORTHOMCL7903	ORTHOMCL8722	Synaptojanin-1	synaptojanin 1	synaptojanin 1
HmN_000070200	EmuJ_001194300	ORTHOMCL7902	ORTHOMCL8721	peptidyl prolyl cis-trans isomerase d	peptidyl prolyl isomerase G	peptidyl prolyl isomerase G
HmN_000070300	EmuJ_001193000	ORTHOMCL7901	ORTHOMCL8720	serine/threonine protein kinase	STE20 serine:threonine protein kinase	STE20 serine:threonine protein kinase
HmN_000070400	EmuJ_001192900	ORTHOMCL7900	ORTHOMCL8719	40S ribosomal protein S17	40S ribosomal protein S17	40S ribosomal protein S17
HmN_000070500	EmuJ_001192500	ORTHOMCL7899	ORTHOMCL8718	14-3-3 protein epsilon	14-3-3 protein	14-3-3 protein
HmN_000070600	EmuJ_001192300	ORTHOMCL7898	ORTHOMCL8717	Mitochondrial tRNA-specific 2-thiouridylase 1	mitochondrial tRNA specific 2 thiouridylase	mitochondrial tRNA specific 2 thiouridylase
HmN_000070700	EmuJ_001192200	ORTHOMCL7897	ORTHOMCL8716		conserved hypothetical protein	conserved hypothetical protein
HmN_000070800	EmuJ_001192100	ORTHOMCL7896	ORTHOMCL8715	Mitochondrial import inner membrane translocase subunit TIM44	mitochondrial import inner membrane translocase	mitochondrial import inner membrane translocase
HmN_000070900	EmuJ_001191900	ORTHOMCL7895	ORTHOMCL8714	Geranylgeranyl transferase type-1 subunit beta	geranylgeranyl transferase type I beta subunit	geranylgeranyl transferase type I beta subunit
HmN_000071100		ORTHOMCL7894	ORTHOMCL8713		expressed protein	expressed protein
HmN_000071200	EmuJ_000995600	ORTHOMCL7893	ORTHOMCL8712		expressed conserved protein	expressed conserved protein
HmN_000071300	EmuJ_000995500	ORTHOMCL7892	ORTHOMCL8711		cytochrome P450	cytochrome P450
HmN_000071400	EmuJ_000995400	ORTHOMCL7891	ORTHOMCL8710	ras related protein rab-a	small GTP binding protein Rab4	small GTP binding protein Rab4
HmN_000071500	EmuJ_000995300	ORTHOMCL7890	ORTHOMCL8709	ETS-related transcription factor Elf-5	small GTP binding protein Rab4	small GTP binding protein Rab4
HmN_000071600	EmuJ_000995200	ORTHOMCL7889	ORTHOMCL8708		mitochondrial 50S ribosomal protein L41	mitochondrial 50S ribosomal protein L41
HmN_000072000	EmuJ_000994900	ORTHOMCL7888	ORTHOMCL8707	Zinc finger protein basonuclin-2	zinc finger protein basonuclin 1	zinc finger protein basonuclin 1
HmN_000072100		ORTHOMCL7887	ORTHOMCL8706		hypothetical protein	hypothetical protein
HmN_000072200	EmuJ_000994600	ORTHOMCL7886	ORTHOMCL8705		expressed protein	expressed protein
HmN_000072300	EmuJ_000994400	ORTHOMCL7885	ORTHOMCL8704	WD repeat-containing protein 1	expressed protein	expressed protein
HmN_000072400	EmuJ_000994300	ORTHOMCL1663	ORTHOMCL1890		expressed conserved protein	expressed conserved protein
HmN_000072500	EmuJ_000994200	ORTHOMCL7884	ORTHOMCL8703		hypothetical protein	hypothetical protein
HmN_000072600	EmuJ_000994100	ORTHOMCL7883	ORTHOMCL8702	Solute carrier family 22 member 3	solute carrier family 22	solute carrier family 22
HmN_000072700	EmuJ_000994000	ORTHOMCL7882	ORTHOMCL8701	Alpha-centractin	beta centractin	beta centractin
HmN_000072800	EmuJ_001024900	ORTHOMCL7881	ORTHOMCL8700	5'-AMP-activated protein kinase subunit gamma-1	5' AMP activated protein kinase subunit gamma	5' AMP activated protein kinase subunit
HmN_000073000	EmuJ_001025000	ORTHOMCL7880	ORTHOMCL8699	kinesin heavy chain	expressed protein	hypothetical transcript
HmN_000073100		ORTHOMCL7879	ORTHOMCL8698	Calmodulin-regulated spectrin-associated protein 1	calmodulin regulated spectrin associated protein	calmodulin regulated spectrin associated
HmN_000073200	EmuJ_001025350	ORTHOMCL7878	ORTHOMCL8697	Uroporphyrinogen-III synthase	uroporphyrinogen III synthase	uroporphyrinogen III synthase
HmN_000073300	EmuJ_001025400	ORTHOMCL7877	ORTHOMCL8696		expressed conserved protein	hypothetical transcript
HmN_000073400	EmuJ_001025500	ORTHOMCL7876	ORTHOMCL8695	Transcription initiation factor TFIID subunit 11	Transcription initiation factor TFIID subunit	Transcription initiation factor TFIID
HmN_000073500		ORTHOMCL7875	ORTHOMCL8694	E3 ubiquitin-protein ligase RNF103	E3 ubiquitin protein ligase RNF103	E3 ubiquitin protein ligase RNF103
HmN_000073600	EmuJ_001025600	ORTHOMCL7874	ORTHOMCL8693	L-aminoadipate-semialdehyde dehydrogenase-phosphopantetheinyl transferase	L aminoadipate semialdehyde	L aminoadipate semialdehyde
HmN_000073700	EmuJ_001025700	ORTHOMCL7873	ORTHOMCL8692	Regulation of nuclear pre-mRNA domain-containing protein 2	regulation of nuclear pre mRNA domain containing protein	hypothetical transcript
HmN_000073800	EmuJ_001025800	ORTHOMCL7872	ORTHOMCL8691	Stabilizer of axonemal microtubules 1	protein FAM154A	protein FAM154A
HmN_000073900	EmuJ_001026000	ORTHOMCL7871	ORTHOMCL8690	Thioredoxin domain-containing protein 17	thioredoxin domain containing protein 17	hypothetical transcript
HmN_000074000	EmuJ_001026100	ORTHOMCL7870	ORTHOMCL8689	Helicase ARIP4	thioredoxin domain containing protein 17	hypothetical transcript
HmN_000074100	EmuJ_001026200	ORTHOMCL7869	ORTHOMCL8688	Na(+)/H(+) exchange regulatory cofactor NHE-RF1	pdz domain containing protein	hypothetical transcript
HmN_000074200		ORTHOMCL7868	ORTHOMCL8687	Mitochondrial ornithine transporter 1	mitochondrial carnitine:acylcarnitine carrier	mitochondrial carnitine:acylcarnitine
HmN_000074300	EmuJ_001026300	ORTHOMCL7867	ORTHOMCL8686	POU domain	POU homeobox domain class 4 transcription factor	hypothetical transcript
HmN_000074500	EmuJ_001026500	ORTHOMCL1661	ORTHOMCL1889	MAP kinase-activating death domain protein	MAP kinase activating death domain (DENN)	hypothetical transcript
HmN_000074800		ORTHOMCL7866	ORTHOMCL8685		expressed protein	hypothetical transcript
HmN_000074900	EmuJ_000708500	ORTHOMCL7865	ORTHOMCL8684	Epimerase family protein SDR39U1	epimerase family protein sdr39u1	epimerase family protein sdr39u1
HmN_000075000	EmuJ_001009400	ORTHOMCL7864	ORTHOMCL8683	Kv channel-interacting protein 4	Kv channel interacting protein 4	Kv channel interacting protein 4
HmN_000075100	EmuJ_001009500	ORTHOMCL7863	ORTHOMCL8682	Synaptotagmin-1	synaptotagmin 2	synaptotagmin 2
HmN_000075200	EmuJ_001009600	ORTHOMCL7862	ORTHOMCL8681		Nst1p protein	Nst1p protein
HmN_000075300		ORTHOMCL7861	ORTHOMCL8680		expressed protein	expressed protein
HmN_000075500	EmuJ_001009900	ORTHOMCL1659	ORTHOMCL1887	Chaperone protein DnaJ	protein tumorous imaginal discs	protein tumorous imaginal discs
HmN_000075600	EmuJ_001010000	ORTHOMCL7860	ORTHOMCL1886	B-cell CLL/lymphoma 7 protein family member A	protein tumorous imaginal discs	protein tumorous imaginal discs
HmN_000075700	EmuJ_000999800	ORTHOMCL7859	ORTHOMCL8679	ES1 protein mitochondrial	ES1 protein	mitochondrial
HmN_000075800	EmuJ_000332600;EmuJ_000344300;EmuJ_000263700;EmuJ_000476100;EmuJ_000696200;EmuJ_002221700;EmuJ_000282500;EmuJ_002147900;EmuJ_000519700;EmuJ_002223500;EmuJ_000246000;EmuJ_000971300;EmuJ_002212300;EmuJ_000835700;EmuJ_000696300;EmuJ_000681300;EmuJ_000420600;EmuJ_002194100;EmuJ_002198500;EmuJ_001087600;EmuJ_002185500;EmuJ_001192800;EmuJ_000078300;EmuJ_000370100;EmuJ_000994700;EmuJ_001155500;EmuJ_0022…	ORTHOMCL7858	ORTHOMCL8678		gag pol polyprotein	gag pol polyprotein
HmN_000075900	EmuJ_001010100	ORTHOMCL7857	ORTHOMCL8677	camp dependent protein kinase type ii-alpha regulatory subunit	cAMP dependent protein kinase type II regulatory	cAMP dependent protein kinase type II
HmN_000076000	EmuJ_001010200	ORTHOMCL7856	ORTHOMCL8676	Leucine-rich repeat-containing protein 4B	leucine rich repeat containing protein 24	leucine rich repeat containing protein 24
HmN_000076200		ORTHOMCL7855	ORTHOMCL8675		hypothetical protein	hypothetical protein
HmN_000076300	EmuJ_001010400	ORTHOMCL7854	ORTHOMCL8674	ER membrane protein complex subunit 3	expressed protein	hypothetical transcript
HmN_000076400	EmuJ_001010500	ORTHOMCL7853	ORTHOMCL8673	PWWP domain-containing protein 2A	PWWP domain containing protein 2A	PWWP domain containing protein 2A
HmN_000076500	EmuJ_001010600	ORTHOMCL1658	ORTHOMCL1885	Growth factor receptor-bound protein 14	growth factor receptor bound protein	growth factor receptor bound protein
HmN_000076600	EmuJ_001010800	ORTHOMCL7852	ORTHOMCL8672	ATP-dependent Clp protease ATP-binding subunit clpX-like	growth factor receptor bound protein	growth factor receptor bound protein
HmN_000076700	EmuJ_001011000	ORTHOMCL7851	ORTHOMCL8671	Cytoplasmic polyadenylation element-binding protein 1	growth factor receptor bound protein	growth factor receptor bound protein
HmN_000076800	EmuJ_001011100	ORTHOMCL7850	ORTHOMCL8670	Vacuolar protein sorting-associated protein 16 homolog	growth factor receptor bound protein	growth factor receptor bound protein
HmN_000076900	EmuJ_001011250	ORTHOMCL1657	ORTHOMCL1884	tRNA (uracil(54)-C(5))-methyltransferase homolog	growth factor receptor bound protein	growth factor receptor bound protein
HmN_000077100		ORTHOMCL7849	ORTHOMCL1883	protein zyg homolog a	hypothetical protein	hypothetical protein
HmN_000077200	EmuJ_001011300	ORTHOMCL7848	ORTHOMCL8669	E3 ubiquitin-protein ligase SIAH2	e3 ubiquitin protein ligase siah1	e3 ubiquitin protein ligase siah1
HmN_000077400		ORTHOMCL7847	ORTHOMCL8668		expressed protein	expressed protein
HmN_000077700	EmuJ_001011600	ORTHOMCL7846	ORTHOMCL8667	40S ribosomal protein S3a	ribosomal protein s3a	ribosomal protein s3a
HmN_000077800	EmuJ_001011800	ORTHOMCL7845	ORTHOMCL8666	Platelet glycoprotein 4	lysosome membrane protein 2	lysosome membrane protein 2
HmN_000077900		ORTHOMCL7844	ORTHOMCL8665		hypothetical protein	hypothetical protein
HmN_000078000	EmuJ_001011900	ORTHOMCL7843	ORTHOMCL8664	Protein N-terminal glutamine amidohydrolase	protein N terminal glutamine	protein N terminal glutamine
HmN_000078100		ORTHOMCL7842	ORTHOMCL8663	Ribosomal protein S6 kinase alpha-6	serine:threonine protein kinase	serine:threonine protein kinase
HmN_000078200	EmuJ_001012000	ORTHOMCL1656	ORTHOMCL1882	Insulin gene enhancer protein ISL-2	Islet	Islet
HmN_000078300	EmuJ_001012100	ORTHOMCL7841	ORTHOMCL8662	Protein AF-9 homolog	YEATS domain containing protein	YEATS domain containing protein
HmN_000078400		ORTHOMCL7840	ORTHOMCL8661		hypothetical protein	hypothetical protein
HmN_000078500	EmuJ_001012300	ORTHOMCL7839	ORTHOMCL8660		conserved hypothetical protein	conserved hypothetical protein
HmN_000078600	EmuJ_001012400	ORTHOMCL7838	ORTHOMCL8659	Dimethyladenosine transferase 1	dimethyladenosine transferase	dimethyladenosine transferase
HmN_000078700	EmuJ_001012500	ORTHOMCL7837	ORTHOMCL8658	SRC kinase signaling inhibitor 1	ribosomal protein s14	ribosomal protein s14
HmN_000078800	EmuJ_001012600	ORTHOMCL7836	ORTHOMCL8657	prkr interacting protein	PRKR interacting protein 1	PRKR interacting protein 1
HmN_000078900	EmuJ_001012700	ORTHOMCL7835	ORTHOMCL8656	Succinate dehydrogenase assembly factor 2	expressed protein	expressed protein
HmN_000079000		ORTHOMCL7834	ORTHOMCL8655		olfactory receptor 4P4	olfactory receptor 4P4
HmN_000079100	EmuJ_001012800	ORTHOMCL7833	ORTHOMCL8654	cytoplasmic polyadenylation element binding protein	cytoplasmic polyadenylation element binding	cytoplasmic polyadenylation element binding
HmN_000079200		ORTHOMCL7832	ORTHOMCL8653		hypothetical protein	hypothetical protein
HmN_000079300		ORTHOMCL7831	ORTHOMCL8652		hypothetical protein	hypothetical protein
HmN_000079400		ORTHOMCL7830	ORTHOMCL8651		hypothetical protein	hypothetical protein
HmN_000079500	EmuJ_001013000	ORTHOMCL7829	ORTHOMCL8650	protein pbdc homolog	protein of unknown function DUF757	protein of unknown function DUF757
HmN_000079600	EmuJ_001013100	ORTHOMCL7828	ORTHOMCL8649	Dynein regulatory complex protein 11	IQ and AAA domain containing protein 1	IQ and AAA domain containing protein 1
HmN_000079700	EmuJ_001013200	ORTHOMCL7827	ORTHOMCL8648	UPF0565 protein C2orf69 homolog	hypothetical protein	hypothetical protein
HmN_000079800		ORTHOMCL7826	ORTHOMCL8647		hypothetical protein	hypothetical protein
HmN_000079900	EmuJ_001013300	ORTHOMCL7825	ORTHOMCL8646	double stranded rna-binding protein staufen homolog	Double stranded RNA binding	Double stranded RNA binding
HmN_000080000	EmuJ_001013400	ORTHOMCL7824	ORTHOMCL8645	Probable tubulin polyglutamylase TTLL9	tubulin polyglutamylase ttll9	tubulin polyglutamylase ttll9
HmN_000080100	EmuJ_001013500	ORTHOMCL7823	ORTHOMCL8644	Homer protein homolog 1	EVH1	EVH1
HmN_000080200	EmuJ_001013600	ORTHOMCL7822	ORTHOMCL8643	sterol regulatory element binding protein	sterol regulatory element binding protein 1	sterol regulatory element binding protein 1
HmN_000080300	EmuJ_001013700	ORTHOMCL7821	ORTHOMCL8642	Nuclear receptor subfamily 1 group D member 1	ecdysone induced protein 78C	ecdysone induced protein 78C
HmN_000080400	EmuJ_001024800	ORTHOMCL1655	ORTHOMCL1881	Translocon-associated protein subunit beta	translocon associated protein subunit beta	translocon associated protein subunit beta
HmN_000080500	EmuJ_001024700	ORTHOMCL7820	ORTHOMCL8641		expressed conserved protein	expressed conserved protein
HmN_000080600	EmuJ_001024500	ORTHOMCL7819	ORTHOMCL8640		hypothetical protein	hypothetical protein
HmN_000080900		ORTHOMCL7818	ORTHOMCL8639		nuclear RNA export factor 1:2	nuclear RNA export factor 1:2
HmN_000081000		ORTHOMCL7817	ORTHOMCL8638		expressed protein	expressed protein
HmN_000081100	EmuJ_001024200	ORTHOMCL7816	ORTHOMCL8637		expressed conserved protein	expressed conserved protein
HmN_000081300	EmuJ_001024000	ORTHOMCL7815	ORTHOMCL8636	dedicator of cytokinesis protein	dedicator of cytokinesis protein 1	dedicator of cytokinesis protein 1
HmN_000081400	EmuJ_001023900	ORTHOMCL7814	ORTHOMCL8635	GPI mannosyltransferase 2	gpi mannosyltransferase 2	gpi mannosyltransferase 2
HmN_000081500	EmuJ_001023700	ORTHOMCL7813	ORTHOMCL8634	Progestin and adipoQ receptor-like protein 1	adiponectin receptor protein 2	adiponectin receptor protein 2
HmN_000081600	EmuJ_001023600	ORTHOMCL7812	ORTHOMCL8633	CAAX prenyl protease 1 homolog	farnesylated protein converting enzyme 1	farnesylated protein converting enzyme 1
HmN_000082000		ORTHOMCL7811	ORTHOMCL8632		solute carrier family 22	solute carrier family 22
HmN_000082200		ORTHOMCL7810	ORTHOMCL8631	Serine/threonine-protein phosphatase 6 regulatory ankyrin repeat subunit B	ankyrin repeat protein	ankyrin repeat protein
HmN_000082300	EmuJ_000595500	ORTHOMCL635	ORTHOMCL716	Calcium/calmodulin-dependent protein kinase type II subunit delta	calcium:calmodulin dependent protein kinase type	calcium:calmodulin dependent protein kinase
HmN_000082500	EmuJ_000595600	ORTHOMCL7809	ORTHOMCL8630	Transgelin	Myophilin	Myophilin
HmN_000082600	EmuJ_000595700	ORTHOMCL7808	ORTHOMCL8629	Transgelin	Myophilin	Myophilin
HmN_000082800	EmuJ_000596100	ORTHOMCL7807	ORTHOMCL8628	DNA-dependent protein kinase catalytic subunit	DNA dependent protein kinase catalytic subunit	DNA dependent protein kinase catalytic subunit
HmN_000082900	EmuJ_000596200	ORTHOMCL7806	ORTHOMCL8627	Cyclin-dependent kinase 9	cyclin dependent kinase 9	cyclin dependent kinase 9
HmN_000083000	EmuJ_000596300	ORTHOMCL7805	ORTHOMCL8626		expressed conserved protein	expressed conserved protein
HmN_000083100		ORTHOMCL7804	ORTHOMCL8625		expressed protein	expressed protein
HmN_000083200		ORTHOMCL7803	ORTHOMCL8624		hypothetical protein	hypothetical transcript
HmN_000083400	EmuJ_000596800	ORTHOMCL7802	ORTHOMCL8623	Peptidylprolyl isomerase domain and WD repeat-containing protein 1	peptidylprolyl isomerase domain and WD40 repeat	hypothetical transcript
HmN_000083600	EmuJ_000596600	ORTHOMCL7801	ORTHOMCL8622	Zinc finger protein 333	zinc finger protein 271	zinc finger protein 271
HmN_000083700	EmuJ_000596400	ORTHOMCL7800	ORTHOMCL8621		cytochrome b 561 domain containing 2	hypothetical transcript
HmN_000083800	EmuJ_000596900	ORTHOMCL7799	ORTHOMCL8620	GPI-anchored wall transfer protein 1	GPI anchored wall transfer protein 1	GPI anchored wall transfer protein 1
HmN_000083900	EmuJ_000597000	ORTHOMCL7798	ORTHOMCL8619	Spindle assembly abnormal protein 6 homolog	spindle assembly abnormal protein 6	spindle assembly abnormal protein 6
HmN_000084000	EmuJ_000597100	ORTHOMCL7797	ORTHOMCL8618	Oxysterol-binding protein-related protein 9	oxysterol binding protein 9	oxysterol binding protein 9
HmN_000084100	EmuJ_000597200	ORTHOMCL7796	ORTHOMCL8617		conserved hypothetical protein	conserved hypothetical protein
HmN_000084200	EmuJ_000597400	ORTHOMCL1650	ORTHOMCL1877	solute carrier family member	solute carrier family 13	solute carrier family 13
HmN_000084300	EmuJ_000597500	ORTHOMCL7795	ORTHOMCL8616	Polycomb protein EED	polycomb protein EED	polycomb protein EED
HmN_000084400		ORTHOMCL7794	ORTHOMCL8615	Histidine triad nucleotide-binding protein 1	Histidine triad nucleotide binding protein 1	Histidine triad nucleotide binding protein 1
HmN_000084500	EmuJ_000597600	ORTHOMCL7793	ORTHOMCL8614	Histidine triad nucleotide-binding protein 1	serine:threonine protein kinase KDX1	serine:threonine protein kinase KDX1
HmN_000084600	EmuJ_000597700	ORTHOMCL7792	ORTHOMCL8613	Titin	titin	titin
HmN_000084700	EmuJ_000241000	ORTHOMCL7791	ORTHOMCL8612		hypothetical protein	hypothetical protein
HmN_000084800	EmuJ_000597800	ORTHOMCL7790	ORTHOMCL8611	NADH dehydrogenase [ubiquinone] iron-sulfur protein 4	NADH dehydrogenase (ubiquinone) iron sulfur	NADH dehydrogenase (ubiquinone) iron sulfur
HmN_000084900	EmuJ_000597900	ORTHOMCL7789	ORTHOMCL8610	Vacuolar protein sorting-associated protein 72 homolog	vacuolar protein sorting associated protein 72	vacuolar protein sorting associated protein 72
HmN_000085000	EmuJ_000598000	ORTHOMCL1649	ORTHOMCL1876	Radixin	radixin	radixin
HmN_000085100	EmuJ_000598100	ORTHOMCL7788	ORTHOMCL8609	Serine/threonine-protein phosphatase 2A 65 kDa regulatory subunit A alpha isoform	radixin	radixin
HmN_000085200	EmuJ_000598200	ORTHOMCL7787	ORTHOMCL8608	Tyrosine-protein kinase Fyn	tyrosine protein kinase Src42A	tyrosine protein kinase Src42A
HmN_000085300	EmuJ_000598300	ORTHOMCL7786	ORTHOMCL8607	subunit 6	NADH dehydrogenase (ubiquinone) 1	beta subcomplex
HmN_000085400	EmuJ_000598400	ORTHOMCL7785	ORTHOMCL8606	Suppression of tumorigenicity 18 protein	suppression of tumorigenicity 18 protein	suppression of tumorigenicity 18 protein
HmN_000085500	EmuJ_000598500	ORTHOMCL7784	ORTHOMCL8605	Negative elongation factor D	negative elongation factor D	negative elongation factor D
HmN_000085600	EmuJ_000598600	ORTHOMCL7783	ORTHOMCL8604	Neuropeptide FF receptor 2	Peptide (Neuropeptide F
HmN_000085700	EmuJ_000917200;EmuJ_000598700	ORTHOMCL1648	ORTHOMCL1875	RNA-binding protein 39	RNA binding protein 39	RNA binding protein 39
HmN_000085900	EmuJ_000599000	ORTHOMCL7782	ORTHOMCL1874	Programmed cell death protein 2	programmed cell death protein 2	programmed cell death protein 2
HmN_000086200	EmuJ_000599500	ORTHOMCL7781	ORTHOMCL8603	Fas-binding factor 1	fas binding factor 1	fas binding factor 1
HmN_000086300		ORTHOMCL7780	ORTHOMCL8602	Dihydrolipoyllysine-residue acetyltransferase component of pyruvate dehydrogenase complex	pyruvate dehydrogenase protein X component	pyruvate dehydrogenase protein X component
HmN_000086400		ORTHOMCL7779	ORTHOMCL8601		hypothetical protein	hypothetical protein
HmN_000086500		ORTHOMCL7778	ORTHOMCL8600		hypothetical protein	hypothetical protein
HmN_000086700	EmuJ_000601000	ORTHOMCL7777	ORTHOMCL8599	Nuclear transport factor 2	nuclear transport factor 2	nuclear transport factor 2
HmN_000086800	EmuJ_000693900	ORTHOMCL7776	ORTHOMCL8598		hypothetical protein	hypothetical protein
HmN_000086900	EmuJ_000600800	ORTHOMCL7775	ORTHOMCL8597	Nuclear factor of activated T-cells	nuclear factor of activated T cells 5	nuclear factor of activated T cells 5
HmN_000087000	EmuJ_000599100	ORTHOMCL7774	ORTHOMCL8596	H/ACA ribonucleoprotein complex subunit GAR1	H:ACA ribonucleoprotein complex subunit	H:ACA ribonucleoprotein complex subunit
HmN_000087100	EmuJ_000600700	ORTHOMCL7773	ORTHOMCL8595	Cytospin-A	cytospin a	cytospin a
HmN_000087200	EmuJ_000600500	ORTHOMCL7772	ORTHOMCL8594	General transcription and DNA repair factor IIH helicase subunit XPB	rad25:xp B DNA repair helicase	rad25:xp B DNA repair helicase
HmN_000087300	EmuJ_000599800	ORTHOMCL7771	ORTHOMCL8593	Zinc finger protein 358	zinc finger protein	zinc finger protein
HmN_000087400	EmuJ_000599900	ORTHOMCL7770	ORTHOMCL8592	NADPH:adrenodoxin oxidoreductase	zinc finger protein	zinc finger protein
HmN_000087500	EmuJ_000600100	ORTHOMCL7769	ORTHOMCL8591		conserved hypothetical protein	conserved hypothetical protein
HmN_000087600		ORTHOMCL7768	ORTHOMCL8590		expressed protein	expressed protein
HmN_000087700	EmuJ_000600600	ORTHOMCL7767	ORTHOMCL8589	Pyridoxal kinase	pyridoxal kinase	pyridoxal kinase
HmN_000087800	EmuJ_000534400	ORTHOMCL7766	ORTHOMCL8588	btb/poz domain containing protein	BTB (POZ) domain containing 6	BTB (POZ) domain containing 6
HmN_000087900	EmuJ_000534300	ORTHOMCL7765	ORTHOMCL8587	EARP-interacting protein	protein tssc1	protein tssc1
HmN_000088000	EmuJ_000534200	ORTHOMCL7764	ORTHOMCL8586	Muscleblind-like protein 1	muscleblind protein 1	muscleblind protein 1
HmN_000088200	EmuJ_000538400	ORTHOMCL7763	ORTHOMCL911		expressed protein
HmN_000088300	EmuJ_000177000	ORTHOMCL7762	ORTHOMCL8585	Ankyrin repeat and MYND domain-containing protein 1	ankyrin repeat and MYND domain containing protein	ankyrin repeat and MYND domain containing
HmN_000088400	EmuJ_000537400	ORTHOMCL7761	ORTHOMCL8584		expressed conserved protein	expressed conserved protein
HmN_000088500	EmuJ_000537050	ORTHOMCL7760	ORTHOMCL8583	GATOR complex protein WDR24	WD repeat containing protein 24	WD repeat containing protein 24
HmN_000088600	EmuJ_000537000	ORTHOMCL7759	ORTHOMCL8582	Isocitrate dehydrogenase [NAD] subunit gamma	isocitrate dehydrogenase (NAD+)	isocitrate dehydrogenase (NAD )
HmN_000088700	EmuJ_000536900	ORTHOMCL1647	ORTHOMCL1873		conserved hypothetical protein	conserved hypothetical protein
HmN_000088800	EmuJ_000536800	ORTHOMCL7758	ORTHOMCL8581	Serine/threonine-protein kinase VRK1	vaccinia related kinase 1	vaccinia related kinase 1
HmN_000088900	EmuJ_000536700	ORTHOMCL7757	ORTHOMCL8580	RNA-binding protein 14	rna binding motif protein 4lark	rna binding motif protein 4lark
HmN_000089100	EmuJ_000636000	ORTHOMCL7756	ORTHOMCL8579	Purine nucleoside phosphorylase	purine nucleoside phosphorylase	purine nucleoside phosphorylase
HmN_000089200		ORTHOMCL7755	ORTHOMCL8578		hypothetical protein	hypothetical protein
HmN_000089300	EmuJ_000536400	ORTHOMCL7754	ORTHOMCL8577	Adenosine deaminase	adenosine deaminase	adenosine deaminase
HmN_000089400	EmuJ_000536200	ORTHOMCL7753	ORTHOMCL8576	Mediator of RNA polymerase II transcription subunit 21	expressed protein	expressed protein
HmN_000089500	EmuJ_000536100	ORTHOMCL7752	ORTHOMCL8575		expressed conserved protein	expressed conserved protein
HmN_000089600	EmuJ_000536000	ORTHOMCL7751	ORTHOMCL8574	Protein lifeguard 4	transmembrane BAX inhibitor motif containing	transmembrane BAX inhibitor motif containing
HmN_000089700	EmuJ_000535900	ORTHOMCL7750	ORTHOMCL8573	CAAX prenyl protease 2	CAAX prenyl protease 2	CAAX prenyl protease 2
HmN_000089800	EmuJ_000535800	ORTHOMCL7749	ORTHOMCL8572	Nucleolar complex protein 4 homolog	nucleolar complex protein 4	nucleolar complex protein 4
HmN_000089900	EmuJ_000535700	ORTHOMCL7748	ORTHOMCL8571	transcription factor ef	transcription factor E2F4	transcription factor E2F4
HmN_000090100	EmuJ_000535500	ORTHOMCL7747	ORTHOMCL8570		calcium activated potassium channel subunit	calcium activated potassium channel subunit
HmN_000090200		ORTHOMCL7746	ORTHOMCL8569	Carbonyl reductase [NADPH] 1	carbonyl reductase 1	carbonyl reductase 1
HmN_000090300		ORTHOMCL7745	ORTHOMCL8568	Carbonyl reductase [NADPH] 1	carbonyl reductase 1	carbonyl reductase 1
HmN_000090400		ORTHOMCL7744	ORTHOMCL8567		expressed protein	expressed protein
HmN_000090500	EmuJ_000743500;EmuJ_000743600	ORTHOMCL7743	ORTHOMCL8566		diagnostic antigen gp50	diagnostic antigen gp50
HmN_000090600		ORTHOMCL7742	ORTHOMCL8565		hypothetical protein	hypothetical protein
HmN_000090700	EmuJ_000863400	ORTHOMCL1646	ORTHOMCL1872	Leucine-rich repeat and fibronectin type III domain-containing protein 1	leucine rich repeat containing protein 70	leucine rich repeat containing protein 70
HmN_000090800	EmuJ_000863500	ORTHOMCL7741	ORTHOMCL8564	Autophagy-related protein 9A	autophagy protein 9A	autophagy protein 9A
HmN_000090900	EmuJ_000863700	ORTHOMCL7740	ORTHOMCL8563		hypothetical protein	hypothetical protein
HmN_000091000		ORTHOMCL7739	ORTHOMCL8562		expressed protein	expressed protein
HmN_000091100	EmuJ_002018400	ORTHOMCL7738	ORTHOMCL8561		X prolyl aminopeptidase	X prolyl aminopeptidase
HmN_000091300	EmuJ_000054300	ORTHOMCL7737	ORTHOMCL8560	Cadherin EGF LAG seven-pass G-type receptor 2	cj cadherin	cj cadherin
HmN_000091500	EmuJ_000422200	ORTHOMCL7736	ORTHOMCL8559	Regulator of G-protein signaling 4	regulator of G protein signaling 3	regulator of G protein signaling 3
HmN_000091600	EmuJ_000422100	ORTHOMCL7735	ORTHOMCL8558	Retinol dehydrogenase 12	retinol dehydrogenase 11	retinol dehydrogenase 11
HmN_000091700	EmuJ_000421900	ORTHOMCL7734	ORTHOMCL8557	Carboxypeptidase E	Zinc carboxypeptidase family protein	Zinc carboxypeptidase family protein
HmN_000092100	EmuJ_000422000	ORTHOMCL7733	ORTHOMCL8555	Protein yippee-like 5	yippee protein	yippee protein
HmN_000092200	EmuJ_000421700	ORTHOMCL7732	ORTHOMCL8554	adenylate kinase 2 mitochondrial	adenylate kinase 2	mitochondrial
HmN_000092300	EmuJ_000421550	ORTHOMCL7731	ORTHOMCL8553	Cleavage and polyadenylation specificity factor subunit 4	Cleavage and polyadenylation specificity factor	Cleavage and polyadenylation specificity factor
HmN_000092400		ORTHOMCL7730	ORTHOMCL8552		hypothetical protein	hypothetical protein
HmN_000092500	EmuJ_000421450	ORTHOMCL7729	ORTHOMCL8551	Homeobox protein Hox-B1	capsid protein	capsid protein
HmN_000092600	EmuJ_000421400	ORTHOMCL7728	ORTHOMCL8550	Histone-arginine methyltransferase CARMER	histone arginine methyltransferase CARMER	histone arginine methyltransferase CARMER
HmN_000092700	EmuJ_000421200	ORTHOMCL7727	ORTHOMCL8549	uncharacterized protein corf homolog	expressed protein	expressed protein
HmN_000092800	EmuJ_002120200	ORTHOMCL7726	ORTHOMCL8548	monocarboxylate transporter	Monocarboxylate transporter 14	Monocarboxylate transporter 14
HmN_000092900	EmuJ_000421050;EmuJ_000420700	ORTHOMCL7725	ORTHOMCL8547	BTB/POZ domain-containing protein 9	BTB (POZ) domain containing 9	BTB (POZ) domain containing 9
HmN_000093000	EmuJ_000709200	ORTHOMCL7724	ORTHOMCL8546		conserved hypothetical protein	conserved hypothetical protein
HmN_000093100		ORTHOMCL7723	ORTHOMCL8545	Zinc finger CCCH-type with G patch domain-containing protein	zinc finger CCCH type with G patch	zinc finger CCCH type with G patch
HmN_000093200	EmuJ_000709100	ORTHOMCL7722	ORTHOMCL8544	Transformer-2 protein homolog beta	transformer 2 protein	transformer 2 protein
HmN_000093500	EmuJ_000708800	ORTHOMCL7721	ORTHOMCL8543	5'-AMP-activated protein kinase catalytic subunit alpha-2	long chain fatty acid coenzyme A ligase 5	long chain fatty acid coenzyme A ligase 5
HmN_000093600	EmuJ_000708700	ORTHOMCL1644	ORTHOMCL1871	Protein ABHD11	abhydrolase domain containing protein 11	abhydrolase domain containing protein 11
HmN_000093700	EmuJ_000708600	ORTHOMCL7720	ORTHOMCL8542	Vacuolar protein sorting-associated protein 52 homolog	abhydrolase domain containing protein 11	abhydrolase domain containing protein 11
HmN_000093800	EmuJ_001160400;EmuJ_000192100;EmuJ_000114800;EmuJ_000114900;EmuJ_000191900;EmuJ_000192000	ORTHOMCL7719	ORTHOMCL8541		STARP-like antigen	STARP-like antigen
HmN_000093900		ORTHOMCL7718	ORTHOMCL8540		STARP-like antigen	STARP-like antigen
HmN_000094000			ORTHOMCL8539		STARP-like antigen	STARP-like antigen
HmN_000094100		ORTHOMCL7717	ORTHOMCL8538		hypothetical protein	hypothetical protein
HmN_000094300	EmuJ_001160400;EmuJ_000192100;EmuJ_000114800;EmuJ_000114900;EmuJ_000191900;EmuJ_000192000	ORTHOMCL7716	ORTHOMCL8537		STARP-like antigen	STARP-like antigen
HmN_000094500		ORTHOMCL7715	ORTHOMCL8536		hypothetical protein	hypothetical protein
HmN_000094600	EmuJ_000708400	ORTHOMCL7714	ORTHOMCL8535	WD repeat and FYVE domain-containing protein 3	lysosomal trafficking regulator	lysosomal trafficking regulator
HmN_000094700	EmuJ_000708200	ORTHOMCL7713	ORTHOMCL8534	Brefeldin A-inhibited guanine nucleotide-exchange protein 2	brefeldin A inhibited guanine	brefeldin A inhibited guanine
HmN_000095000	EmuJ_000707800	ORTHOMCL7712	ORTHOMCL8533		expressed protein	expressed protein
HmN_000095100	EmuJ_000707700	ORTHOMCL7711	ORTHOMCL8532	Atlastin-1	atlastin 2	atlastin 2
HmN_000095200	EmuJ_000707500	ORTHOMCL7710	ORTHOMCL8531	Mediator of RNA polymerase II transcription subunit 10	Mediator of RNA polymerase II transcription	Mediator of RNA polymerase II transcription
HmN_000095300	EmuJ_000707400	ORTHOMCL7709	ORTHOMCL8530	ATP synthase subunit d	ATP synthase	subunit d
HmN_000095400	EmuJ_000707300	ORTHOMCL7708	ORTHOMCL8529	Adenylate kinase 7	adenylate kinase 7	adenylate kinase 7
HmN_000095600	EmuJ_000707200	ORTHOMCL7707	ORTHOMCL8528		expressed conserved protein	expressed conserved protein
HmN_000095800	EmuJ_000706900	ORTHOMCL1643	ORTHOMCL1870	FERM	hypothetical protein	hypothetical protein
HmN_000095900	EmuJ_000706800	ORTHOMCL7706	ORTHOMCL8527	Choline O-acetyltransferase	hypothetical protein	hypothetical protein
HmN_000096000	EmuJ_000706700	ORTHOMCL7705	ORTHOMCL8526	Vesicular acetylcholine transporter	vesicular acetylcholine transporter	vesicular acetylcholine transporter
HmN_000096100	EmuJ_000706600	ORTHOMCL7704	ORTHOMCL8525	Isoamyl acetate-hydrolyzing esterase 1 homolog	isoamyl acetate hydrolyzing esterase 1	isoamyl acetate hydrolyzing esterase 1
HmN_000096300	EmuJ_000706500	ORTHOMCL7703	ORTHOMCL8524	Alpha-1-syntrophin	beta 1 syntrophin	beta 1 syntrophin
HmN_000096400	EmuJ_000706400	ORTHOMCL7702	ORTHOMCL8523		CS domain	hypothetical transcript
HmN_000096500	EmuJ_000706300	ORTHOMCL7701	ORTHOMCL8522	Activating signal cointegrator 1 complex subunit 2	Activating signal cointegrator 1 complex subunit	Activating signal cointegrator 1 complex
HmN_000096800	EmuJ_000706000	ORTHOMCL7700	ORTHOMCL8521		conserved hypothetical protein	conserved hypothetical protein
HmN_000096900	EmuJ_000705900	ORTHOMCL7699	ORTHOMCL8520		conserved hypothetical protein	conserved hypothetical protein
HmN_000097000		ORTHOMCL7698	ORTHOMCL8519		hypothetical protein	hypothetical protein
HmN_000097100	EmuJ_000705500	ORTHOMCL7697	ORTHOMCL8518		ank repeat containing	ank repeat containing
HmN_000097200	EmuJ_000705100	ORTHOMCL7696	ORTHOMCL8517	Eukaryotic translation initiation factor 2D	eukaryotic translation initiation factor 2d	eukaryotic translation initiation factor 2d
HmN_000097300	EmuJ_000705000	ORTHOMCL7695	ORTHOMCL8516		osteopetrosis associated transmembrane protein	osteopetrosis associated transmembrane protein
HmN_000097400	EmuJ_000704900	ORTHOMCL7694	ORTHOMCL8515	NADH dehydrogenase [ubiquinone] iron-sulfur protein 6	expressed protein	expressed protein
HmN_000097500	EmuJ_000704800	ORTHOMCL7693	ORTHOMCL8514	Coiled-coil domain-containing protein 130	coiled coil domain containing protein 130	coiled coil domain containing protein 130
HmN_000097600	EmuJ_000704700	ORTHOMCL7692	ORTHOMCL8513	Transcription factor SOX-14	transcription factor Sox1a	transcription factor Sox1a
HmN_000097700		ORTHOMCL7691	ORTHOMCL8512		hypothetical protein	hypothetical protein
HmN_000097800		ORTHOMCL7690	ORTHOMCL8511		hypothetical protein	hypothetical protein
HmN_000097900	EmuJ_000704400	ORTHOMCL1642	ORTHOMCL419	Lysosomal alpha-mannosidase	lysosomal alpha mannosidase
HmN_000098000	EmuJ_000704300	ORTHOMCL7689	ORTHOMCL8510	S1 RNA-binding domain-containing protein 1	lysosomal alpha mannosidase	lysosomal alpha mannosidase
HmN_000098100	EmuJ_000704200	ORTHOMCL7688	ORTHOMCL8509	DNA excision repair protein ERCC-6-like	DNA excision repair protein ERCC 6	DNA excision repair protein ERCC 6
HmN_000098200	EmuJ_002153500;EmuJ_000678900	ORTHOMCL7687	ORTHOMCL8508	Bifunctional heparan sulfate N-deacetylase/N-sulfotransferase 1	DNA excision repair protein ERCC 6	DNA excision repair protein ERCC 6
HmN_000098300	EmuJ_000056800	ORTHOMCL7686	ORTHOMCL8507	Cilia- and flagella-associated protein 20	transcription factor iib	transcription factor iib
HmN_000098400	EmuJ_000056900	ORTHOMCL7685	ORTHOMCL8506	Noggin	bone morphogenetic protein antagonist noggin	bone morphogenetic protein antagonist noggin
HmN_000098500	EmuJ_000057100	ORTHOMCL7684	ORTHOMCL8505	ERI1 exoribonuclease 3	eri1 exoribonuclease 3	eri1 exoribonuclease 3
HmN_000098600	EmuJ_000057200	ORTHOMCL7683	ORTHOMCL8504	Protein zyg-11 homolog	eri1 exoribonuclease 3	eri1 exoribonuclease 3
HmN_000098700	EmuJ_000057300	ORTHOMCL7682	ORTHOMCL8503	Zinc finger C6HC type	Zinc finger	C6HC type
HmN_000099000	EmuJ_000065300	ORTHOMCL7681	ORTHOMCL1869		universal stress protein	universal stress protein
HmN_000099100	EmuJ_000065100	ORTHOMCL7680	ORTHOMCL8502	sestrin	universal stress protein	universal stress protein
HmN_000099300	EmuJ_000064700	ORTHOMCL1640	ORTHOMCL1867	Inositol hexakisphosphate and diphosphoinositol-pentakisphosphate kinase 1	inositol hexakisphosphate	inositol hexakisphosphate
HmN_000099400	EmuJ_000064500	ORTHOMCL7679	ORTHOMCL8501	importin subunit alpha	importin subunit alpha 2	importin subunit alpha 2
HmN_000099500	EmuJ_000064400	ORTHOMCL7678	ORTHOMCL8500		histidine kinase	histidine kinase
HmN_000099600	EmuJ_000064300	ORTHOMCL7677	ORTHOMCL8499	Conserved oligomeric Golgi complex subunit 3	oligomeric golgi complex subunit 3	oligomeric golgi complex subunit 3
HmN_000099700		ORTHOMCL7676	ORTHOMCL8498	Cyclin-C	g1:s specific cyclin C	g1:s specific cyclin C
HmN_000099800	EmuJ_000063800	ORTHOMCL7675	ORTHOMCL1866	Importin subunit beta-3	importin 5	importin 5
HmN_000099900	EmuJ_000063610	ORTHOMCL7674	ORTHOMCL8497	Biogenesis of lysosome-related organelles complex 1 subunit 1	RAD50 interacting protein 1	RAD50 interacting protein 1
HmN_000100000	EmuJ_000063500	ORTHOMCL7673	ORTHOMCL8496	H/ACA ribonucleoprotein complex subunit CBF5	H:ACA ribonucleoprotein complex subunit 4	H:ACA ribonucleoprotein complex subunit 4
HmN_000100100	EmuJ_000063400	ORTHOMCL7672	ORTHOMCL8495	RNA binding protein fox-1 homolog 1	RNA binding protein fox 1 3	RNA binding protein fox 1 3
HmN_000100300	EmuJ_000063100	ORTHOMCL7671	ORTHOMCL8494	Autophagy protein 5	autophagy protein 5	autophagy protein 5
HmN_000100400	EmuJ_000063000;EmuJ_000700100	ORTHOMCL7670	ORTHOMCL8493	serine/threonine protein kinase lats	NDR protein kinase	NDR protein kinase
HmN_000100700	EmuJ_000580600	ORTHOMCL7669	ORTHOMCL8491	Synaptic vesicle 2-related protein	hypothetical protein	hypothetical protein
HmN_000100800	EmuJ_000580700	ORTHOMCL7668	ORTHOMCL8490	DNA repair endonuclease XPF	dna repair endonuclease xpf	dna repair endonuclease xpf
HmN_000100900	EmuJ_000580800	ORTHOMCL7667	ORTHOMCL8489		expressed protein	expressed protein
HmN_000101000	EmuJ_000581100	ORTHOMCL7666	ORTHOMCL8488	60S ribosomal protein L18a	expressed protein	expressed protein
HmN_000101100	EmuJ_000581000	ORTHOMCL7665	ORTHOMCL8487		hypothetical protein	hypothetical protein
HmN_000101200	EmuJ_000581200	ORTHOMCL7664	ORTHOMCL8486	Ribosome production factor 2 homolog	expressed protein	expressed protein
HmN_000101300	EmuJ_000581400	ORTHOMCL7663	ORTHOMCL8485	Casein kinase I isoform delta	tau tubulin kinase 1	tau tubulin kinase 1
HmN_000101400	EmuJ_000581500	ORTHOMCL7662	ORTHOMCL8484	Negative elongation factor B	negative elongation factor B	negative elongation factor B
HmN_000101500	EmuJ_000581600	ORTHOMCL7661	ORTHOMCL8483	Synaptosomal-associated protein 29	synaptosomal associated protein 29	synaptosomal associated protein 29
HmN_000101600	EmuJ_000581700	ORTHOMCL7660	ORTHOMCL8482	Acyl carrier protein	acyl carrier protein mitochondrial	acyl carrier protein mitochondrial
HmN_000101700	EmuJ_000581800	ORTHOMCL7659	ORTHOMCL8481	epidermal growth factor receptor substrate	epidermal growth factor receptor substrate	epidermal growth factor receptor substrate
HmN_000101800	EmuJ_000581900	ORTHOMCL7658	ORTHOMCL8480	KICSTOR complex protein SZT2	protein SZT2	protein SZT2
HmN_000101900	EmuJ_000582100	ORTHOMCL7657	ORTHOMCL8479	Luc7-like protein 3	LUC7	LUC7
HmN_000102000	EmuJ_000582200	ORTHOMCL7656	ORTHOMCL8478	60S ribosomal protein L21	60S ribosomal protein L21	60S ribosomal protein L21
HmN_000102200	EmuJ_000582400	ORTHOMCL7655	ORTHOMCL2428	Protein NLRC3	60S ribosomal protein L21	60S ribosomal protein L21
HmN_000102300		ORTHOMCL7654	ORTHOMCL8477	Cystathionine gamma-lyase	60S ribosomal protein L21	60S ribosomal protein L21
HmN_000102400	EmuJ_000582650	ORTHOMCL7653	ORTHOMCL8476	sjoegren syndrome/scleroderma autoantigen	Sjoegren syndrome:scleroderma autoantigen 1	Sjoegren syndrome:scleroderma autoantigen 1
HmN_000102700	EmuJ_000582900	ORTHOMCL7652	ORTHOMCL8475	Small nuclear ribonucleoprotein Sm D1	small nuclear ribonucleoprotein D1 polypeptide	small nuclear ribonucleoprotein D1 polypeptide
HmN_000103200	EmuJ_000798700	ORTHOMCL7651	ORTHOMCL8474	Acyl-CoA-binding protein	acyl coenzyme A binding protein	acyl coenzyme A binding protein
HmN_000103400	EmuJ_000798800	ORTHOMCL7650	ORTHOMCL8473	FAD-dependent oxidoreductase domain-containing protein 1	FAD dependent oxidoreductase domain containing protein	FAD dependent oxidoreductase domain containing
HmN_000103500	EmuJ_000798900	ORTHOMCL7649	ORTHOMCL8472		FAD dependent oxidoreductase domain containing protein	FAD dependent oxidoreductase domain containing
HmN_000103600	EmuJ_000799100	ORTHOMCL632	ORTHOMCL712	C2 domain-containing protein 5	C2 calcium dependent membrane targeting	C2 calcium dependent membrane targeting
HmN_000103700	EmuJ_000799200	ORTHOMCL7648	ORTHOMCL8471		conserved hypothetical protein	conserved hypothetical protein
HmN_000103800	EmuJ_000799300	ORTHOMCL7647	ORTHOMCL8470	Insulin-like growth factor-binding protein-like 1	insulin growth factor binding	insulin growth factor binding
HmN_000104300	EmuJ_000799400	ORTHOMCL7646	ORTHOMCL8469		conserved hypothetical protein	conserved hypothetical protein
HmN_000104400	EmuJ_000799500	ORTHOMCL7645	ORTHOMCL8468	2	phosphoglycerate mutase	phosphoglycerate mutase
HmN_000104500	EmuJ_000799600	ORTHOMCL7644	ORTHOMCL8467	Protein lin-37 homolog	Antolefinin (Antolefinine)	Antolefinin (Antolefinine)
HmN_000104600	EmuJ_000799700	ORTHOMCL7643	ORTHOMCL8466	Ufm1-specific protease 2	ufm1 specific protease 1	ufm1 specific protease 1
HmN_000104700	EmuJ_000799800	ORTHOMCL1636	ORTHOMCL1864	Phosphatidylinositol 4-kinase alpha	phosphatidylinositol 4 kinase alpha	phosphatidylinositol 4 kinase alpha
HmN_000104800	EmuJ_000800000	ORTHOMCL1635	ORTHOMCL1863	Centromere protein J	centromere protein j	centromere protein j
HmN_000104900	EmuJ_000800100	ORTHOMCL7642	ORTHOMCL8465		expressed conserved protein	expressed conserved protein
HmN_000105000	EmuJ_000800200	ORTHOMCL1634	ORTHOMCL1862		expressed conserved protein	expressed conserved protein
HmN_000105100	EmuJ_000800300	ORTHOMCL7641	ORTHOMCL8464	Tafazzin	tafazzin	tafazzin
HmN_000105200	EmuJ_000800500	ORTHOMCL7640	ORTHOMCL8463	Activin receptor type-1	activin receptor type	activin receptor type
HmN_000105300	EmuJ_000800600	ORTHOMCL7639	ORTHOMCL8462	glutamate cysteine ligase catalytic subunit	glutamate cysteine ligase	catalytic subunit
HmN_000105400	EmuJ_000800700	ORTHOMCL7638	ORTHOMCL8461	Cell cycle control protein 50A	expressed protein	expressed protein
HmN_000105500	EmuJ_000800800	ORTHOMCL7637	ORTHOMCL8460	Poly(U)-binding-splicing factor PUF60	expressed protein	expressed protein
HmN_000105600		ORTHOMCL7636	ORTHOMCL8459	Elongation of very long chain fatty acids protein 4	elongation of very long chain fatty acids	elongation of very long chain fatty acids
HmN_000105800	EmuJ_000801200	ORTHOMCL7635	ORTHOMCL8458	Eukaryotic peptide chain release factor subunit 1	expressed protein	expressed protein
HmN_000105900	EmuJ_000801400	ORTHOMCL7634	ORTHOMCL8457	Actin-related protein 2	expressed protein	expressed protein
HmN_000106100	EmuJ_000801500	ORTHOMCL7633	ORTHOMCL8456	Glycogenin-1	glycogenin 1	glycogenin 1
HmN_000106200	EmuJ_000801600	ORTHOMCL7632	ORTHOMCL8455	rRNA 2'-O-methyltransferase fibrillarin	rRNA 2' O methyltransferase fibrillarin	rRNA 2' O methyltransferase fibrillarin
HmN_000106300	EmuJ_000801700	ORTHOMCL7631	ORTHOMCL8454	Probable inactive tRNA-specific adenosine deaminase-like protein 3	cytidine and deoxycytidylate deaminase	cytidine and deoxycytidylate deaminase
HmN_000106400	EmuJ_000801800	ORTHOMCL7630	ORTHOMCL8453		tRNA specific adenosine deaminase protein	tRNA specific adenosine deaminase protein
HmN_000106500	EmuJ_000802000	ORTHOMCL7629	ORTHOMCL8452	Splicing factor arginine:serine rich 2	Splicing factor	arginine:serine rich 2
HmN_000106600	EmuJ_000802300	ORTHOMCL7628	ORTHOMCL8451	WD repeat-containing protein 27	WD repeat containing protein 27	WD repeat containing protein 27
HmN_000106700	EmuJ_000802200	ORTHOMCL7627	ORTHOMCL8450	Egalitarian protein homolog	WD repeat containing protein 27	WD repeat containing protein 27
HmN_000106800	EmuJ_000802100	ORTHOMCL7626	ORTHOMCL8449	MDS1 and EVI1 complex locus protein	Ecotropic virus integration site 1 protein	Ecotropic virus integration site 1 protein
HmN_000106900	EmuJ_000802500	ORTHOMCL7625	ORTHOMCL8448	zinc finger C2H2 type	zinc finger	C2H2 type
HmN_000107000	EmuJ_000802600	ORTHOMCL7624	ORTHOMCL8447	Programmed cell death protein 4	programmed cell death protein 4	programmed cell death protein 4
HmN_000107100		ORTHOMCL7623	ORTHOMCL8446		hypothetical protein	hypothetical protein
HmN_000107200	EmuJ_000803000	ORTHOMCL1633	ORTHOMCL1861	Structural maintenance of chromosomes protein 1A	structural maintenance of chromosomes protein	structural maintenance of chromosomes protein
HmN_000107300	EmuJ_000803100	ORTHOMCL7622	ORTHOMCL8445	Insulin-induced gene 2 protein	insulin induced gene 2 protein	insulin induced gene 2 protein
HmN_000107400	EmuJ_000803300	ORTHOMCL7621	ORTHOMCL8444	Dynactin subunit 3	insulin induced gene 2 protein	insulin induced gene 2 protein
HmN_000107500	EmuJ_000803500	ORTHOMCL7620	ORTHOMCL8443	NEDD8-conjugating enzyme UBE2F	insulin induced gene 2 protein	insulin induced gene 2 protein
HmN_000107600		ORTHOMCL7619	ORTHOMCL8442	60S ribosomal protein L29	large subunit ribosomal protein 29	large subunit ribosomal protein 29
HmN_000107700	EmuJ_000803600	ORTHOMCL7618	ORTHOMCL870	potassium voltage gated channel subfamily c member	potassium voltage gated channel subfamily C
HmN_000107900	EmuJ_000803700	ORTHOMCL7617	ORTHOMCL8441	Mitogen-activated protein kinase 1	mitogen activated protein kinase 3	mitogen activated protein kinase 3
HmN_000108000	EmuJ_000803800	ORTHOMCL225	ORTHOMCL139		1-Phosphatidylinositol-4	5-bisphosphate phosphodiesterase beta-4
HmN_000108100	EmuJ_000804000	ORTHOMCL7616	ORTHOMCL8440	Protein Wnt-5b	Protein Wnt-04	Protein Wnt-04
HmN_000108200	EmuJ_000749700	ORTHOMCL7615	ORTHOMCL8439	EF-hand calcium-binding domain-containing protein 5	EF hand calcium binding domain containing protein	EF hand calcium binding domain containing
HmN_000108300	EmuJ_000749600	ORTHOMCL7614	ORTHOMCL8438		conserved hypothetical protein	conserved hypothetical protein
HmN_000108400	EmuJ_000804100	ORTHOMCL7613	ORTHOMCL8437	Zinc finger protein Gfi-1b	zinc finger protein	zinc finger protein
HmN_000108500	EmuJ_000804100	ORTHOMCL7612	ORTHOMCL8436	Zinc finger protein Gfi-1b	zinc finger protein	zinc finger protein
HmN_000108600	EmuJ_000804100	ORTHOMCL7611	ORTHOMCL8435	Zinc finger protein 710	zinc finger protein	zinc finger protein
HmN_000108700	EmuJ_000804100	ORTHOMCL7610	ORTHOMCL8434	zinc finger protein gfi	zinc finger protein	zinc finger protein
HmN_000108800		ORTHOMCL7609	ORTHOMCL8433	Suppressor of tumorigenicity 14 protein homolog	serine protease-like	serine protease-like
HmN_000108900	EmuJ_000804300	ORTHOMCL7608	ORTHOMCL8432		conserved hypothetical protein	conserved hypothetical protein
HmN_000109100		ORTHOMCL7607	ORTHOMCL8431		hypothetical protein	hypothetical transcript
HmN_000109200	EmuJ_000804800	ORTHOMCL1632	ORTHOMCL1860	CAP-Gly domain-containing linker protein 1	hypothetical protein	hypothetical protein
HmN_000109300	EmuJ_000804900	ORTHOMCL7606	ORTHOMCL8430	Cyclin-dependent kinase 7	cyclin dependent kinase 7	cyclin dependent kinase 7
HmN_000109400	EmuJ_000805000	ORTHOMCL7605	ORTHOMCL8429		cyclin dependent kinase 7	cyclin dependent kinase 7
HmN_000109500	EmuJ_000805100	ORTHOMCL7604	ORTHOMCL8428	Probable ATP-dependent RNA helicase DDX49	ATP dependent RNA helicase DDX49	ATP dependent RNA helicase DDX49
HmN_000109600	EmuJ_000805200	ORTHOMCL7603	ORTHOMCL2614	Aryl hydrocarbon receptor nuclear translocator	ATP dependent RNA helicase DDX49
HmN_000109700	EmuJ_000805300	ORTHOMCL7602	ORTHOMCL8427	ELMO domain-containing protein 1	ELMO domain containing protein 2	hypothetical transcript
HmN_000109800	EmuJ_000805400	ORTHOMCL7601	ORTHOMCL8426	CWF19-like protein 2	ELMO domain containing protein 2	hypothetical transcript
HmN_000109900	EmuJ_000751300	ORTHOMCL7600	ORTHOMCL2615	uridine cytidine kinase	uridine cytidine kinase 2
HmN_000110000		ORTHOMCL7599	ORTHOMCL871		expressed protein	expressed protein
HmN_000110100	EmuJ_000751100	ORTHOMCL7598	ORTHOMCL8425	ETS domain-containing protein Elk-1	ETS domain containing protein Elk 1	hypothetical transcript
HmN_000110300	EmuJ_000750900	ORTHOMCL7597	ORTHOMCL8424	Histone-lysine N-methyltransferase	histone lysine N methyltransferase NSD3	histone lysine N methyltransferase NSD3
HmN_000110400		ORTHOMCL7596	ORTHOMCL1859	26S proteasome complex subunit SEM1	expressed protein	expressed protein
HmN_000110500	EmuJ_000750800	ORTHOMCL7595	ORTHOMCL8423	Periphilin-1	Dentin sialophosphoprotein	Dentin sialophosphoprotein
HmN_000110700	EmuJ_000750600	ORTHOMCL7594	ORTHOMCL1858	Cyclin-H	cyclin	cyclin
HmN_000110800	EmuJ_000750400	ORTHOMCL7593	ORTHOMCL8422	Histone-lysine N-methyltransferase KMT5B	histone lysine n methyltransferase suv420h1	histone lysine n methyltransferase suv420h1
HmN_000110900	EmuJ_000750300	ORTHOMCL7592	ORTHOMCL8421		coiled coil helix coiled coil helix	coiled coil helix coiled coil helix
HmN_000111000	EmuJ_000750100	ORTHOMCL630	ORTHOMCL710	DENN domain-containing protein 1A	DENN domain containing protein 1A	DENN domain containing protein 1A
HmN_000111100	EmuJ_000750000	ORTHOMCL7591	ORTHOMCL8420		pre mRNA splicing factor CWC25	pre mRNA splicing factor CWC25
HmN_000111200		ORTHOMCL7590	ORTHOMCL8419		hypothetical protein	hypothetical transcript
HmN_000111300	EmuJ_000749800	ORTHOMCL7589	ORTHOMCL8418	Eukaryotic translation initiation factor 5A-1	eukaryotic translation initiation factor 5A	eukaryotic translation initiation factor
HmN_000111400	EmuJ_000749400	ORTHOMCL7588	ORTHOMCL8417	Syntaxin-1A	syntaxin	syntaxin
HmN_000111600	EmuJ_000204500	ORTHOMCL1631	ORTHOMCL8416	Potassium voltage-gated channel subfamily D member 2	potassium voltage gated channel subfamily D	potassium voltage gated channel
HmN_000111700	EmuJ_000749000	ORTHOMCL7587	ORTHOMCL8415	SH2B adapter protein 1	SH2B adapter protein 1	hypothetical transcript
HmN_000112000	EmuJ_000748800	ORTHOMCL7586	ORTHOMCL8414	Transcription factor Sp8	transcription factor sp8sp9	hypothetical transcript
HmN_000112100	EmuJ_000748700	ORTHOMCL7585	ORTHOMCL8413	Tubulin monoglycylase TTLL3	protein monoglycylase ttll8	hypothetical transcript
HmN_000112200	EmuJ_000748600	ORTHOMCL7584	ORTHOMCL8412	Protein Wnt-2	protein Wnt 2	hypothetical transcript
HmN_000112300			ORTHOMCL8411		hypothetical protein	hypothetical transcript
HmN_000112500	EmuJ_000698200	ORTHOMCL7583	ORTHOMCL8410	Protein king tubby	tubby	tubby
HmN_000112600	EmuJ_000698300	ORTHOMCL7582	ORTHOMCL8409	General vesicular transport factor p115	tubby	tubby
HmN_000112700	EmuJ_000351600;EmuJ_000503220;EmuJ_002144700;EmuJ_001154700;EmuJ_001154600;EmuJ_000677000;EmuJ_000579600	ORTHOMCL7581	ORTHOMCL8408	NEDD8-conjugating enzyme UBC12	tubby	tubby
HmN_000112800		ORTHOMCL7580			expressed protein	hypothetical transcript
HmN_000113000	EmuJ_000698400	ORTHOMCL7579	ORTHOMCL8406	Tectonin beta-propeller repeat-containing protein 1	Beta propeller repeat TECPR	Beta propeller repeat TECPR
HmN_000113100	EmuJ_000698500	ORTHOMCL7578	ORTHOMCL8405	Ceramide-1-phosphate transfer protein	glycolipid transfer protein domain containing protein	glycolipid transfer protein domain containing
HmN_000113200		ORTHOMCL7577	ORTHOMCL8404		hypothetical protein	hypothetical protein
HmN_000113400		ORTHOMCL7576	ORTHOMCL8403		hypothetical protein	hypothetical protein
HmN_000113600	EmuJ_000699000	ORTHOMCL7575		Cytochrome c oxidase subunit 5B	cytochrome c oxidase polyprotein Vb
HmN_000113700	EmuJ_000699200	ORTHOMCL7574	ORTHOMCL8402	Transportin-3	transportin 3	transportin 3
HmN_000113800	EmuJ_000699300	ORTHOMCL7573	ORTHOMCL1857		transportin 3	transportin 3
HmN_000113900	EmuJ_000699400	ORTHOMCL7572	ORTHOMCL8401		conserved hypothetical protein	conserved hypothetical protein
HmN_000114000	EmuJ_000699800	ORTHOMCL7571	ORTHOMCL8400	Nucleolar protein 56	Nucleolar protein 5A	Nucleolar protein 5A
HmN_000114500	EmuJ_000057400	ORTHOMCL7570	ORTHOMCL8398	tRNA (guanine-N(7)-)-methyltransferase	tRNA (guanine N(7)) methyltransferase	tRNA (guanine N(7)) methyltransferase
HmN_000114600	EmuJ_000057500	ORTHOMCL7569	ORTHOMCL8397	Syntaxin-5	syntaxin 5	syntaxin 5
HmN_000114700	EmuJ_000689100	ORTHOMCL7568	ORTHOMCL8396	39S ribosomal protein L55	mitochondrial ribosomal protein L55	mitochondrial ribosomal protein L55
HmN_000114800	EmuJ_000689300	ORTHOMCL7567	ORTHOMCL8395	Galactose-1-phosphate uridylyltransferase	galactose 1 phosphate uridylyltransferase	galactose 1 phosphate uridylyltransferase
HmN_000114900	EmuJ_000689400	ORTHOMCL7566	ORTHOMCL8394	Casein kinase I isoform alpha	galactose 1 phosphate uridylyltransferase	galactose 1 phosphate uridylyltransferase
HmN_000115000	EmuJ_000689500	ORTHOMCL7565	ORTHOMCL8393	Postacrosomal sheath WW domain-binding protein	WW domain binding protein 2	WW domain binding protein 2
HmN_000115100		ORTHOMCL7564	ORTHOMCL8392		hypothetical protein	hypothetical protein
HmN_000115200	EmuJ_000690200;EmuJ_000690800	ORTHOMCL7563	ORTHOMCL8391	Secretion-regulating guanine nucleotide exchange factor	secretion regulating guanine nucleotide exchange	secretion regulating guanine nucleotide
HmN_000115300	EmuJ_000690300;EmuJ_000690700	ORTHOMCL7562	ORTHOMCL8390	Protein canopy homolog 3	ctg4a	ctg4a
HmN_000115400	EmuJ_000690600;EmuJ_000690400	ORTHOMCL7561	ORTHOMCL8389	HD domain-containing protein 2	HD domain containing protein 2	HD domain containing protein 2
HmN_000115500	EmuJ_000690500	ORTHOMCL7560	ORTHOMCL8388	Guanine nucleotide exchange factor subunit Rich	protein RIC1	protein RIC1
HmN_000115700			ORTHOMCL8387		pol protein	pol protein
HmN_000115800		ORTHOMCL7559	ORTHOMCL8386		expressed protein	expressed protein
HmN_000115900	EmuJ_000968300	ORTHOMCL629	ORTHOMCL709		expressed conserved protein	expressed conserved protein
HmN_000116100	EmuJ_000968400	ORTHOMCL7558	ORTHOMCL8385	Probable tRNA N6-adenosine threonylcarbamoyltransferase	tRNA threonylcarbamoyladenosine	tRNA threonylcarbamoyladenosine
HmN_000116200	EmuJ_000968500	ORTHOMCL7557	ORTHOMCL8384	Centrin-2	centrin 2	centrin 2
HmN_000116500	EmuJ_000968700	ORTHOMCL7556	ORTHOMCL8383		COX assembly mitochondrial protein	COX assembly mitochondrial protein
HmN_000116600	EmuJ_000968800	ORTHOMCL7555	ORTHOMCL8382	Vacuolar protein sorting/targeting protein 10	sortilin	sortilin
HmN_000116700	EmuJ_000968900	ORTHOMCL7554	ORTHOMCL8381	Protein transport protein Sec61 subunit beta	sec61 beta subunit	sec61 beta subunit
HmN_000116800	EmuJ_000969000	ORTHOMCL7553	ORTHOMCL8380	Kinetochore Ndc80 complex subunit Spc25	Kinetochore Ndc80 complex	subunit Spc25
HmN_000116900	EmuJ_000969100	ORTHOMCL7552	ORTHOMCL8379	ADAMTS-like protein 1	adamTS protein 3	adamTS protein 3
HmN_000117000	EmuJ_000969400	ORTHOMCL7551	ORTHOMCL8378	barh like homeobox protein	homeobox protein	homeobox protein
HmN_000117100		ORTHOMCL7550	ORTHOMCL8377		hypothetical protein	hypothetical protein
HmN_000117200	EmuJ_000969500	ORTHOMCL7549	ORTHOMCL8376	Dual specificity protein phosphatase 4	Dual specificity protein phosphatase 10	Dual specificity protein phosphatase 10
HmN_000117300	EmuJ_000969700;EmuJ_000969800	ORTHOMCL7548	ORTHOMCL8375	arf GAP with coiled coil ANK repeat and PH	arf GAP with coiled coil	ANK repeat and PH
HmN_000117400		ORTHOMCL7547	ORTHOMCL8374		hypothetical protein	hypothetical protein
HmN_000117500	EmuJ_000332600;EmuJ_000344300;EmuJ_000263700;EmuJ_000476100;EmuJ_000696200;EmuJ_002221700;EmuJ_000282500;EmuJ_002147900;EmuJ_000519700;EmuJ_002223500;EmuJ_000246000;EmuJ_000971300;EmuJ_002212300;EmuJ_000835700;EmuJ_000696300;EmuJ_000681300;EmuJ_000420600;EmuJ_002194100;EmuJ_002198500;EmuJ_001087600;EmuJ_002185500;EmuJ_001192800;EmuJ_000078300;EmuJ_000370100;EmuJ_000994700;EmuJ_001155500;EmuJ_0022…	ORTHOMCL7546	ORTHOMCL8373		gag pol polyprotein	gag pol polyprotein
HmN_000117600	EmuJ_000969900	ORTHOMCL7545	ORTHOMCL8372	Methyltransferase-like protein 5	methyltransferase protein 5	methyltransferase protein 5
HmN_000117700		ORTHOMCL7544	ORTHOMCL8371	39S ribosomal protein L2 mitochondrial	39S ribosomal protein L2	mitochondrial
HmN_000117840	EmuJ_000970100	ORTHOMCL1628	ORTHOMCL8370	NEDD8-activating enzyme E1 catalytic subunit	NEDD8 activating enzyme E1 catalytic subunit	NEDD8 activating enzyme E1 catalytic subunit
HmN_000117900	EmuJ_000970200	ORTHOMCL7543	ORTHOMCL8369	Solute carrier organic anion transporter family member 4A1	organic anion transporting polypeptide 30B	organic anion transporting polypeptide 30B
HmN_000118000	EmuJ_000970300	ORTHOMCL7542	ORTHOMCL8368	Exocyst complex component 3	exocyst complex component 3	exocyst complex component 3
HmN_000118100	EmuJ_000970400	ORTHOMCL7541	ORTHOMCL8367	Translin-associated factor X-interacting protein 1	translin associated factor X interacting protein	translin associated factor X interacting
HmN_000118200	EmuJ_000970500	ORTHOMCL7540	ORTHOMCL8366	Cathepsin D	cathepsin d (lysosomal aspartyl protease)	cathepsin d (lysosomal aspartyl protease)
HmN_000118300	EmuJ_000970700	ORTHOMCL7539	ORTHOMCL8365		colorectal mutant cancer protein	colorectal mutant cancer protein
HmN_000118400	EmuJ_000970800	ORTHOMCL7538	ORTHOMCL8364	Histone deacetylase 6	histone deacetylase 6	histone deacetylase 6
HmN_000118500	EmuJ_000970900	ORTHOMCL7537	ORTHOMCL8363	Histone deacetylase 6	histone deacetylase 6	histone deacetylase 6
HmN_000119100		ORTHOMCL7536	ORTHOMCL8362	Sodium-dependent phosphate transporter 1-B	Sodium dependent phosphate transporter 1 A	Sodium dependent phosphate transporter 1 A
HmN_000119200	EmuJ_000971600	ORTHOMCL1627	ORTHOMCL1853	STE20/SPS1-related proline-alanine-rich protein kinase	STE20:SPS1 proline alanine rich protein	STE20:SPS1 proline alanine rich protein
HmN_000119300	EmuJ_000971700;EmuJ_000971900	ORTHOMCL7535	ORTHOMCL8361	Probable sodium/potassium-transporting ATPase subunit beta-3	sodium:potassium dependent atpase beta subunit	sodium:potassium dependent atpase beta subunit
HmN_000119400	EmuJ_000971800	ORTHOMCL7534	ORTHOMCL8360	THAP domain-containing protein 1	gata zinc finger domain containing 2b	gata zinc finger domain containing 2b
HmN_000119600		ORTHOMCL7533	ORTHOMCL8359	Sodium/potassium-transporting ATPase subunit beta-1	sodium:potassium dependent atpase beta subunit	sodium:potassium dependent atpase beta subunit
HmN_000119900	EmuJ_000972300	ORTHOMCL7532	ORTHOMCL8358	TATA-box-binding protein	tata box binding protein	tata box binding protein
HmN_000120200	EmuJ_000972500	ORTHOMCL7531	ORTHOMCL8357	60S ribosomal protein L26	60S ribosomal protein L26	60S ribosomal protein L26
HmN_000120300	EmuJ_000972600	ORTHOMCL7530	ORTHOMCL8356	solute carrier family 2 facilitated glucose	solute carrier family 2	facilitated glucose
HmN_000120400	EmuJ_000972700	ORTHOMCL7529	ORTHOMCL8355		conserved hypothetical protein	conserved hypothetical protein
HmN_000120500	EmuJ_000972900	ORTHOMCL7528	ORTHOMCL8354		expressed conserved protein	expressed conserved protein
HmN_000120600	EmuJ_000973100	ORTHOMCL7527	ORTHOMCL8353	liprin beta-	hypothetical protein	hypothetical protein
HmN_000120700	EmuJ_000973200	ORTHOMCL627	ORTHOMCL707	SID1 transmembrane family member 2	SID1 transmembrane family	SID1 transmembrane family
HmN_000120800	EmuJ_000973300	ORTHOMCL7526	ORTHOMCL8352		interferon stimulated exonuclease gene	interferon stimulated exonuclease gene
HmN_000121200	EmuJ_000973700	ORTHOMCL7525	ORTHOMCL8351	DNA-directed RNA polymerase I subunit RPA12	DNA directed RNA polymerase I subunit RPA12	DNA directed RNA polymerase I subunit RPA12
HmN_000121300	EmuJ_000985800	ORTHOMCL7524	ORTHOMCL8350		conserved hypothetical protein	conserved hypothetical protein
HmN_000121400	EmuJ_000985900	ORTHOMCL7523	ORTHOMCL8349		expressed conserved protein	expressed conserved protein
HmN_000121500	EmuJ_000986400	ORTHOMCL7522	ORTHOMCL8348	Atrial natriuretic peptide receptor 1	receptor type guanylyl cyclase	receptor type guanylyl cyclase
HmN_000121600	EmuJ_000985700	ORTHOMCL7521	ORTHOMCL8347	Zinc finger protein 330	zinc finger protein 330	zinc finger protein 330
HmN_000121700	EmuJ_000985500	ORTHOMCL7520	ORTHOMCL8346	Twinfilin-2	twinfilin 1	twinfilin 1
HmN_000121800	EmuJ_000985000;EmuJ_000985400;EmuJ_000985200	ORTHOMCL7519	ORTHOMCL8345	Lysosomal acid phosphatase	lysosomal acid phosphatase	lysosomal acid phosphatase
HmN_000121900	EmuJ_000984900	ORTHOMCL7518	ORTHOMCL8344	THO complex subunit 1	UDP galactose 4 epimerase	UDP galactose 4 epimerase
HmN_000122000	EmuJ_000984800	ORTHOMCL7517	ORTHOMCL8343	UDP-glucose 4-epimerase	UDP glucose 4 epimerase	UDP glucose 4 epimerase
HmN_000122500	EmuJ_000984100;EmuJ_000984000	ORTHOMCL7516	ORTHOMCL8342	acetylcholine receptor subunit alpha like	nicotinic acetylcholine receptor subunit alpha 8	nicotinic acetylcholine receptor subunit alpha
HmN_000122600	EmuJ_000983900	ORTHOMCL7515	ORTHOMCL8341		universal stress protein	universal stress protein
HmN_000122700	EmuJ_000983800	ORTHOMCL1625	ORTHOMCL1851	Rho GTPase-activating protein 11A	RhoGAP	RhoGAP
HmN_000122800		ORTHOMCL7514	ORTHOMCL8340		hypothetical protein	hypothetical protein
HmN_000123000	EmuJ_000983700	ORTHOMCL1624	ORTHOMCL1850	actin binding lim protein	actin binding lim protein 1	actin binding lim protein 1
HmN_000123100	EmuJ_000344500	ORTHOMCL7513	ORTHOMCL8339	Calmodulin	expressed protein	expressed protein
HmN_000123300		ORTHOMCL7512	ORTHOMCL2071		hypothetical protein
HmN_000123400		ORTHOMCL7511	ORTHOMCL8338		hypothetical protein	hypothetical protein
HmN_000123500	EmuJ_000344700	ORTHOMCL7510	ORTHOMCL8337	Neurogenic differentiation factor 1	neurogenic differentiation factor 1	neurogenic differentiation factor 1
HmN_000123600	EmuJ_000345000	ORTHOMCL7509	ORTHOMCL8336	zinc finger C2H2 type	zinc finger	C2H2 type
HmN_000123700	EmuJ_000345100	ORTHOMCL7508	ORTHOMCL8335	Coatomer subunit delta	coatomer subunit delta	coatomer subunit delta
HmN_000123800	EmuJ_000345200	ORTHOMCL7507	ORTHOMCL8334	Zinc finger RNA-binding protein	zinc finger rna binding protein	zinc finger rna binding protein
HmN_000123900		ORTHOMCL7506	ORTHOMCL8333		hypothetical protein	hypothetical protein
HmN_000124000	EmuJ_000153200	ORTHOMCL7505	ORTHOMCL8332	Aquaporin-3	Aquaporin 9 (AQP 9) (Small solute channel 1)	Aquaporin 9 (AQP 9) (Small solute channel 1)
HmN_000124100	EmuJ_000345300	ORTHOMCL7504	ORTHOMCL8331	Palmitoyltransferase pfa3	DHHC zinc finger membrane protein	DHHC zinc finger membrane protein
HmN_000124200	EmuJ_000345400	ORTHOMCL1623	ORTHOMCL1849		Actin binding WH2	Actin binding WH2
HmN_000124300	EmuJ_000345600	ORTHOMCL7503	ORTHOMCL8330	DnaJ homolog subfamily C GRV2	dnaJ subfamily C 3	dnaJ subfamily C 3
HmN_000124400	EmuJ_001045900	ORTHOMCL7502	ORTHOMCL8329	Spliceosomal protein DIB1	mitosis protein dim1	mitosis protein dim1
HmN_000124500	EmuJ_000345700	ORTHOMCL7501	ORTHOMCL8328	Solute carrier organic anion transporter family member 1C1	Solute carrier organic anion transporter family	Solute carrier organic anion transporter family
HmN_000124600	EmuJ_000345800	ORTHOMCL7500	ORTHOMCL1848	NADH dehydrogenase [ubiquinone] 1 alpha subcomplex subunit 10	NADH ubiquinone oxidoreductase 42 kDa subunit	NADH ubiquinone oxidoreductase 42 kDa
HmN_000124700	EmuJ_000167400	ORTHOMCL7499	ORTHOMCL8327	Glycosylphosphatidylinositol anchor attachment 1 protein	glycosylphosphatidylinositol anchor attachment 1	glycosylphosphatidylinositol anchor attachment
HmN_000124800	EmuJ_000167200	ORTHOMCL7498	ORTHOMCL8326		Activating transcription factor 7 interacting	Activating transcription factor 7 interacting
HmN_000124900	EmuJ_000167100	ORTHOMCL7497	ORTHOMCL8325	Uracil phosphoribosyltransferase homolog	uracil phosphoribosyltransferase	uracil phosphoribosyltransferase
HmN_000125000	EmuJ_000166900	ORTHOMCL7496	ORTHOMCL8324		expressed conserved protein	expressed conserved protein
HmN_000125300	EmuJ_000166600	ORTHOMCL7495	ORTHOMCL8323	Bifunctional polynucleotide phosphatase/kinase	bifunctional polynucleotide	bifunctional polynucleotide
HmN_000125400	EmuJ_000166500	ORTHOMCL7494	ORTHOMCL8322	RING finger protein unkempt homolog	ring finger protein unkempt	ring finger protein unkempt
HmN_000125500	EmuJ_000166400	ORTHOMCL7493	ORTHOMCL8321	Pumilio homolog 3	pumilio domain containing protein	pumilio domain containing protein
HmN_000125600	EmuJ_000166300	ORTHOMCL7492	ORTHOMCL8320	Forkhead box protein F1	forkhead box Q:D protein transcription	forkhead box Q:D protein transcription
HmN_000125800		ORTHOMCL7491	ORTHOMCL8319		hypothetical protein	hypothetical protein
HmN_000125900	EmuJ_000165800	ORTHOMCL7490	ORTHOMCL8318	SH2 domain-containing protein 4A	SH2 domain containing protein 7	SH2 domain containing protein 7
HmN_000126000	EmuJ_000165700	ORTHOMCL7489	ORTHOMCL8317	AP2-associated protein kinase 1	AP2 associated protein kinase 1	AP2 associated protein kinase 1
HmN_000126100	EmuJ_000165600	ORTHOMCL7488	ORTHOMCL8316	Chymotrypsinogen B	chymotrypsin-like protein	chymotrypsin-like protein
HmN_000126200		ORTHOMCL7487	ORTHOMCL8315	Enteropeptidase	enteropeptidase	enteropeptidase
HmN_000126300		ORTHOMCL7486	ORTHOMCL8314	Ovochymase-2	serine protease-like	serine protease-like
HmN_000126400	EmuJ_000165500	ORTHOMCL1621	ORTHOMCL1846	tbc1 domain family memberb	USP6 N terminal protein	USP6 N terminal protein
HmN_000126500	EmuJ_001189300	ORTHOMCL7485	ORTHOMCL8313			tetraspanin
HmN_000126600	EmuJ_000165400	ORTHOMCL7484	ORTHOMCL8312		conserved hypothetical protein;tetraspanin	conserved hypothetical protein
HmN_000126700		ORTHOMCL7483	ORTHOMCL8311		hypothetical protein	hypothetical protein
HmN_000126800		ORTHOMCL7482	ORTHOMCL8310	E3 ubiquitin ligase complex SCF subunit sconC	hypothetical protein	hypothetical protein
HmN_000126900	EmuJ_000165050	ORTHOMCL7481	ORTHOMCL8309	Serine/threonine-protein phosphatase 6 regulatory subunit 3	serine:threonine protein phosphatase 6	serine:threonine protein phosphatase 6
HmN_000127000		ORTHOMCL7480	ORTHOMCL8308		hypothetical protein	hypothetical protein
HmN_000127100	EmuJ_000165100	ORTHOMCL7479	ORTHOMCL8307	AMPA 3	glutamate receptor	ionotrophic
HmN_000127200	EmuJ_000165000	ORTHOMCL7478	ORTHOMCL8306	Zinc finger C2H2	Zinc finger	C2H2
HmN_000127300		ORTHOMCL7477	ORTHOMCL8305		expressed protein	expressed protein
HmN_000127400	EmuJ_000164800	ORTHOMCL7476	ORTHOMCL8304		centrosomal protein of 97 kda	centrosomal protein of 97 kda
HmN_000127500	EmuJ_000164700	ORTHOMCL7475	ORTHOMCL8303	Cystinosin homolog	cystinosin	cystinosin
HmN_000127600	EmuJ_000178400;EmuJ_001085200;EmuJ_000548600;EmuJ_000178300;EmuJ_000545300;EmuJ_000168300;EmuJ_000913700;EmuJ_000914400;EmuJ_000521600;EmuJ_000178200;EmuJ_000521100	ORTHOMCL7474	ORTHOMCL8302		expressed protein	expressed protein
HmN_000127700	EmuJ_000178400;EmuJ_001085200;EmuJ_000548600;EmuJ_000178300;EmuJ_000545300;EmuJ_000168300;EmuJ_000913700;EmuJ_000914400;EmuJ_000521600;EmuJ_000178200;EmuJ_000521100	ORTHOMCL7473	ORTHOMCL8301		hypothetical protein	hypothetical protein
HmN_000127800	EmuJ_000164500	ORTHOMCL1620	ORTHOMCL1845		hypothetical protein	hypothetical protein
HmN_000127900	EmuJ_000164100	ORTHOMCL7472	ORTHOMCL8300	Cilia- and flagella-associated protein 100	coiled coil domain containing protein 37	coiled coil domain containing protein 37
HmN_000128000		ORTHOMCL7471	ORTHOMCL8299		hypothetical protein	hypothetical protein
HmN_000128100	EmuJ_000163700	ORTHOMCL7470	ORTHOMCL8298	Ethanolamine-phosphate cytidylyltransferase	Rossmann alpha beta alpha sandwich fold	Rossmann alpha beta alpha sandwich fold
HmN_000128200	EmuJ_000163800	ORTHOMCL7469	ORTHOMCL8297	Mitochondrial import receptor subunit TOM22 homolog	mitochondrial import receptor subunit tom22	mitochondrial import receptor subunit tom22
HmN_000128300	EmuJ_000163900	ORTHOMCL1619	ORTHOMCL1844	HORMA domain-containing protein 1	HORMA domain containing protein 2	HORMA domain containing protein 2
HmN_000128400	EmuJ_000164000	ORTHOMCL7468	ORTHOMCL8296	Centrosomal protein of 164 kDa	centrosomal protein of 164 kDa	centrosomal protein of 164 kDa
HmN_000128500	EmuJ_000163400	ORTHOMCL1618	ORTHOMCL1843	Rho GTPase-activating protein 20	rho GTPase activating protein 20	rho GTPase activating protein 20
HmN_000128600	EmuJ_000163600	ORTHOMCL7467	ORTHOMCL8295	DNA topoisomerase 3-alpha	DNA topoisomerase 3 alpha	DNA topoisomerase 3 alpha
HmN_000128700		ORTHOMCL7466	ORTHOMCL234	e ubiquitin protein ligase itchy homolog	NEDD4 E3 ubiquitin protein ligase WWP1	NEDD4 E3 ubiquitin protein ligase WWP1
HmN_000128900	EmuJ_000332600;EmuJ_000344300;EmuJ_000263700;EmuJ_000476100;EmuJ_000696200;EmuJ_002221700;EmuJ_000282500;EmuJ_002147900;EmuJ_000519700;EmuJ_002223500;EmuJ_000246000;EmuJ_000971300;EmuJ_002212300;EmuJ_000835700;EmuJ_000696300;EmuJ_000681300;EmuJ_000420600;EmuJ_002194100;EmuJ_002198500;EmuJ_001087600;EmuJ_002185500;EmuJ_001192800;EmuJ_000078300;EmuJ_000370100;EmuJ_000994700;EmuJ_001155500;EmuJ_0022…	ORTHOMCL7465	ORTHOMCL2072		gag pol polyprotein	gag pol polyprotein
HmN_000129000	EmuJ_000332600;EmuJ_000344300;EmuJ_000263700;EmuJ_000476100;EmuJ_000696200;EmuJ_002221700;EmuJ_000282500;EmuJ_002147900;EmuJ_000519700;EmuJ_002223500;EmuJ_000246000;EmuJ_000971300;EmuJ_002212300;EmuJ_000835700;EmuJ_000696300;EmuJ_000681300;EmuJ_000420600;EmuJ_002194100;EmuJ_002198500;EmuJ_001087600;EmuJ_002185500;EmuJ_001192800;EmuJ_000078300;EmuJ_000370100;EmuJ_000994700;EmuJ_001155500;EmuJ_0022…	ORTHOMCL7464		transposon tf2 polyprotein	gag pol polyprotein
HmN_000129100		ORTHOMCL7463	ORTHOMCL396		expressed protein
HmN_000129500	EmuJ_000163100	ORTHOMCL7462	ORTHOMCL8294	Signal recognition particle 54 kDa protein	expressed protein	expressed protein
HmN_000129600	EmuJ_000678100	ORTHOMCL7461	ORTHOMCL8293	DNA-directed RNA polymerase III subunit RPC8	DNA directed RNA polymerase III subunit	DNA directed RNA polymerase III subunit
HmN_000129700	EmuJ_000163000	ORTHOMCL7460	ORTHOMCL8292	PP2A regulatory subunit TAP46	immunoglobulin binding protein 1	immunoglobulin binding protein 1
HmN_000129800	EmuJ_000162900	ORTHOMCL7459	ORTHOMCL8291		expressed conserved protein	expressed conserved protein
HmN_000129900	EmuJ_000162800	ORTHOMCL7458	ORTHOMCL8290	Outer dense fiber protein 3	outer dense fiber protein 3	outer dense fiber protein 3
HmN_000130000	EmuJ_000162700	ORTHOMCL7457	ORTHOMCL8289	Carbonic anhydrase 12	transfer RNA-Lys;carbonic anhydrase	carbonic anhydrase
HmN_000130100		ORTHOMCL7456	ORTHOMCL8288		hypothetical protein	hypothetical protein
HmN_000130200	EmuJ_000162500	ORTHOMCL7455	ORTHOMCL8287	u small nucleolar rna associated protein	WD repeat containing protein 36	hypothetical transcript
HmN_000130300		ORTHOMCL7454	ORTHOMCL8286		hypothetical protein	hypothetical protein
HmN_000130400	EmuJ_000494600;EmuJ_000494700	ORTHOMCL7453	ORTHOMCL8285	Ankyrin repeat and KH domain-containing protein mask	ankyrin repeat and KH domain containing protein	ankyrin repeat and KH domain containing protein
HmN_000130700		ORTHOMCL7452	ORTHOMCL8284		hypothetical protein	hypothetical protein
HmN_000130800	EmuJ_000162200	ORTHOMCL1616	ORTHOMCL1841	cAMP specific 3'5' cyclic phosphodiesterase	cAMP specific 3'	5' cyclic phosphodiesterase
HmN_000130900	EmuJ_000162000	ORTHOMCL7451	ORTHOMCL8283	Deoxyribose-phosphate aldolase	deoxyribose phosphate aldolase	deoxyribose phosphate aldolase
HmN_000131000	EmuJ_000161900	ORTHOMCL7450	ORTHOMCL8282	NOT transcription regulatory protein	NOT	transcription regulatory protein
HmN_000131500	EmuJ_000161000;EmuJ_000160400	ORTHOMCL7449	ORTHOMCL8281	Palmitoyltransferase ZDHHC9	palmitoyltransferase zdhhc9	palmitoyltransferase zdhhc9
HmN_000131600	EmuJ_000159700	ORTHOMCL7448	ORTHOMCL8280	Forkhead box protein K2	forkhead box protein K1	forkhead box protein K1
HmN_000131700	EmuJ_001155100	ORTHOMCL7447	ORTHOMCL8279	Laminin subunit alpha-2	hypothetical protein	hypothetical protein
HmN_000131800	EmuJ_000159600	ORTHOMCL7446	ORTHOMCL8278	RING finger protein 11	ring finger protein 11	ring finger protein 11
HmN_000131900	EmuJ_000159500	ORTHOMCL7445	ORTHOMCL8277	Tesmin TSO1 CXC	Tesmin TSO1	CXC
HmN_000132100		ORTHOMCL7444	ORTHOMCL8276		hypothetical protein	hypothetical protein
HmN_000132200		ORTHOMCL7443	ORTHOMCL8275		Mariner Mos1 transposase	Mariner Mos1 transposase
HmN_000132300	EmuJ_000159050	ORTHOMCL7442	ORTHOMCL8274		expressed protein	expressed protein
HmN_000132400	EmuJ_000158800	ORTHOMCL7441	ORTHOMCL8273	aconitate hydratase mitochondrial	aconitate hydratase	mitochondrial
HmN_000132500	EmuJ_000158100	ORTHOMCL7440	ORTHOMCL8272	Bromodomain-containing protein 2	Bromodomain containing protein	Bromodomain containing protein
HmN_000132600	EmuJ_000158250	ORTHOMCL1614	ORTHOMCL1839	Transcription factor RFX3	transcription factor rfx3	transcription factor rfx3
HmN_000132700	EmuJ_000158200	ORTHOMCL7439	ORTHOMCL8271	Lateral signaling target protein 2 homolog	lateral signaling target protein 2	lateral signaling target protein 2
HmN_000132800	EmuJ_000158300	ORTHOMCL7438	ORTHOMCL8270	Tektin-2	tektin 2	tektin 2
HmN_000133000	EmuJ_000157950	ORTHOMCL7437	ORTHOMCL8269	Leucine-rich repeat serine/threonine-protein kinase 1	leucine rich repeat serine:threonine protein	leucine rich repeat serine:threonine protein
HmN_000133200	EmuJ_000007800	ORTHOMCL1613	ORTHOMCL1838	PDZ domain-containing protein GIPC2	PDZ domain containing protein GIPC3	hypothetical transcript
HmN_000133300	EmuJ_000190600	ORTHOMCL7436	ORTHOMCL8268	Cytochrome c1	PDZ domain containing protein GIPC3	PDZ domain containing protein GIPC3
HmN_000133400	EmuJ_000190500	ORTHOMCL7435	ORTHOMCL8267		expressed conserved protein	expressed conserved protein
HmN_000133600	EmuJ_000190200	ORTHOMCL1612	ORTHOMCL1837	Protein NDRG3	protein NDRG3	protein NDRG3
HmN_000133700	EmuJ_000189800	ORTHOMCL7434	ORTHOMCL8266	ATPase inhibitor	atpase inhibitor protein	atpase inhibitor protein
HmN_000134100	EmuJ_000278400	ORTHOMCL7433	ORTHOMCL8265	Follistatin	follistatin	follistatin
HmN_000134200		ORTHOMCL7432	ORTHOMCL8264		hypothetical protein	hypothetical protein
HmN_000134300	EmuJ_000189600	ORTHOMCL7431	ORTHOMCL8263	LIM domain-containing protein 1	Wilms tumor protein 1 interacting protein	Wilms tumor protein 1 interacting protein
HmN_000134400	EmuJ_000189500	ORTHOMCL1611	ORTHOMCL1836	MOB kinase activator 1A	mps one binder kinase activator 1	mps one binder kinase activator 1
HmN_000134700			ORTHOMCL8262		hypothetical protein	hypothetical protein
HmN_000134900	EmuJ_000189300	ORTHOMCL7430	ORTHOMCL8261		Pleckstrin y type	Pleckstrin y type
HmN_000135000	EmuJ_000189200	ORTHOMCL7429	ORTHOMCL819	PH and SEC7 domain-containing protein 1	PH and SEC7 domain containing protein 3
HmN_000135100	EmuJ_000407400	ORTHOMCL7428	ORTHOMCL8260	Actin	actin	actin
HmN_000135400	EmuJ_000406800	ORTHOMCL7427	ORTHOMCL8259	T-complex protein 11-like protein 2	t complex protein 11 protein 1	t complex protein 11 protein 1
HmN_000135500	EmuJ_000406700	ORTHOMCL1610	ORTHOMCL1835	Ubiquitin-conjugating enzyme E2 6	Ubiquitin conjugating enzyme E2 J1	Ubiquitin conjugating enzyme E2 J1
HmN_000135600	EmuJ_000406500	ORTHOMCL7426	ORTHOMCL8258		expressed protein	expressed protein
HmN_000136000	EmuJ_000934300	ORTHOMCL7425	ORTHOMCL8256	Zinc finger protein ZXDC	zinc finger protein	zinc finger protein
HmN_000136200	EmuJ_000934200	ORTHOMCL7424	ORTHOMCL8255		expressed conserved protein	expressed conserved protein
HmN_000136300	EmuJ_000934100	ORTHOMCL7423	ORTHOMCL8254		expressed conserved protein	expressed conserved protein
HmN_000136400	EmuJ_000933200	ORTHOMCL7422	ORTHOMCL8253	Inositol polyphosphate 5-phosphatase OCRL-1	inositol polyphosphate 5 phosphatase OCRL 1	inositol polyphosphate 5 phosphatase OCRL 1
HmN_000136500	EmuJ_000933300	ORTHOMCL7421	ORTHOMCL8252	COP9 signalosome complex subunit 1	COP9 signalosome complex subunit 1	COP9 signalosome complex subunit 1
HmN_000136800	EmuJ_000933500	ORTHOMCL7420	ORTHOMCL8251		expressed conserved protein	expressed conserved protein
HmN_000137000	EmuJ_001159000	ORTHOMCL7419	ORTHOMCL8250	Protein DEK	hypothetical protein	hypothetical protein
HmN_000137100	EmuJ_001159100	ORTHOMCL7418	ORTHOMCL8249		expressed conserved protein	expressed conserved protein
HmN_000137200	EmuJ_001159300	ORTHOMCL7417	ORTHOMCL8248	Nuclear factor interleukin-3-regulated protein	nuclear factor interleukin-3-regulated protein isoform 2	nuclear factor interleukin-3-regulated protein
HmN_000137300	EmuJ_001159400	ORTHOMCL1609	ORTHOMCL1834	Kinesin-like protein KIF2A	kinesin protein KIF2A	kinesin protein KIF2A
HmN_000137400	EmuJ_001159500	ORTHOMCL1608	ORTHOMCL1833	Serine incorporator 1	serine incorporator 1	serine incorporator 1
HmN_000137500		ORTHOMCL7416	ORTHOMCL8247	Serine incorporator 1	serine incorporator 1	serine incorporator 1
HmN_000137600		ORTHOMCL7415	ORTHOMCL8246		Ileal sodium:bile acid cotransporter	Ileal sodium:bile acid cotransporter
HmN_000137700	EmuJ_001159700	ORTHOMCL7414	ORTHOMCL2198	Trafficking protein particle complex subunit 13	hypothetical protein
HmN_000137800	EmuJ_000370800;EmuJ_000039900;EmuJ_000406400;EmuJ_000398300	ORTHOMCL7413	ORTHOMCL8245	Beta-1	beta 13 n galactosyltransferase	beta 13 n galactosyltransferase
HmN_000138000		ORTHOMCL7412	ORTHOMCL8244		hypothetical protein	hypothetical protein
HmN_000138200		ORTHOMCL7411	ORTHOMCL8243		hypothetical protein	hypothetical protein
HmN_000138400	EmuJ_002152800	ORTHOMCL1607	ORTHOMCL1832		peptidyl prolyl cis trans isomerase 4	peptidyl prolyl cis trans isomerase 4
HmN_000138600	EmuJ_000672400	ORTHOMCL7410	ORTHOMCL8242	Thymidine phosphorylase	thymidine phosphorylase	thymidine phosphorylase
HmN_000138700	EmuJ_000672500	ORTHOMCL7409	ORTHOMCL8241	Probable U6 snRNA-associated Sm-like protein LSm4	u6 snRNA associated Sm protein LSm4	u6 snRNA associated Sm protein LSm4
HmN_000138800	EmuJ_000672600	ORTHOMCL7408	ORTHOMCL8240		expressed conserved protein	expressed conserved protein
HmN_000138900	EmuJ_000672700	ORTHOMCL7407	ORTHOMCL8239	Bestrophin-1	bestrophin 2	bestrophin 2
HmN_000139000	EmuJ_000672800	ORTHOMCL7406	ORTHOMCL8238		rhodopsin orphan GPCR	rhodopsin orphan GPCR
HmN_000139100	EmuJ_000672900	ORTHOMCL7405	ORTHOMCL8237	Thrombospondin-2	titin	titin
HmN_000139200	EmuJ_000673000	ORTHOMCL7404	ORTHOMCL8236	Zinc finger protein 40	zinc finger protein 40	zinc finger protein 40
HmN_000139300	EmuJ_000673100	ORTHOMCL7403	ORTHOMCL8235	ER membrane protein complex subunit 8	Neighbor of COX4	Neighbor of COX4
HmN_000139400	EmuJ_000673200	ORTHOMCL7402	ORTHOMCL8234	NEDD4-like E3 ubiquitin-protein ligase WWP1	NEDD4 E3 ubiquitin protein ligase WWP1	NEDD4 E3 ubiquitin protein ligase WWP1
HmN_000139500	EmuJ_000673400	ORTHOMCL7401	ORTHOMCL8233	GTP-binding protein REM 2	GTP binding protein REM 1	GTP binding protein REM 1
HmN_000139600	EmuJ_000673500	ORTHOMCL7400	ORTHOMCL8232	RING-box protein 1	ubiquitin ligase subunit HrtA	ubiquitin ligase subunit HrtA
HmN_000139700	EmuJ_000673600	ORTHOMCL7399	ORTHOMCL8231	Ankyrin repeat domain-containing protein 13C	Ankyrin repeat containing protein	hypothetical transcript
HmN_000139800	EmuJ_000673700;EmuJ_000673750	ORTHOMCL1606	ORTHOMCL1831	DnaJ homolog subfamily B member 14	DNAj subfamily B member	DNAj subfamily B member
HmN_000139900	EmuJ_000673800	ORTHOMCL7398	ORTHOMCL8230		expressed protein	expressed protein
HmN_000140400		ORTHOMCL621	ORTHOMCL787		expressed protein
HmN_000140500		ORTHOMCL1604	ORTHOMCL2107		expressed protein
HmN_000141000		ORTHOMCL7397	ORTHOMCL8229		hypothetical protein	hypothetical protein
HmN_000141700		ORTHOMCL7396	ORTHOMCL8228		hypothetical protein	hypothetical transcript
HmN_000141900	EmuJ_000332600;EmuJ_000344300;EmuJ_000263700;EmuJ_000476100;EmuJ_000696200;EmuJ_002221700;EmuJ_000282500;EmuJ_002147900;EmuJ_000519700;EmuJ_002223500;EmuJ_000246000;EmuJ_000971300;EmuJ_002212300;EmuJ_000835700;EmuJ_000696300;EmuJ_000681300;EmuJ_000420600;EmuJ_002194100;EmuJ_002198500;EmuJ_001087600;EmuJ_002185500;EmuJ_001192800;EmuJ_000078300;EmuJ_000370100;EmuJ_000994700;EmuJ_001155500;EmuJ_0022…	ORTHOMCL7395	ORTHOMCL8227		gag pol polyprotein	gag pol polyprotein
HmN_000142300	EmuJ_000628700	ORTHOMCL7394	ORTHOMCL8226	Forkhead box protein B1	winged helix:forkhead transcription factor FoxC	winged helix:forkhead transcription factor FoxC
HmN_000142500	EmuJ_000629300	ORTHOMCL7393	ORTHOMCL8225	ER membrane protein complex subunit 4	transmembrane protein 85	transmembrane protein 85
HmN_000142600	EmuJ_000629400	ORTHOMCL7392	ORTHOMCL8224	Proteasome adapter and scaffold protein ECM29	proteasome associated protein ECM29	proteasome associated protein ECM29
HmN_000142700		ORTHOMCL7391	ORTHOMCL8223		hypothetical protein	hypothetical protein
HmN_000142800	EmuJ_000628600	ORTHOMCL7390	ORTHOMCL8222		expressed conserved protein	expressed conserved protein
HmN_000142900	EmuJ_000628500	ORTHOMCL7389	ORTHOMCL8221		conserved hypothetical protein	conserved hypothetical protein
HmN_000143000	EmuJ_000628300	ORTHOMCL7388	ORTHOMCL8220	Innexin-19	Innexin unc 7	Innexin unc 7
HmN_000143200	EmuJ_000332600;EmuJ_000344300;EmuJ_000263700;EmuJ_000476100;EmuJ_000696200;EmuJ_002221700;EmuJ_000282500;EmuJ_002147900;EmuJ_000519700;EmuJ_002223500;EmuJ_000246000;EmuJ_000971300;EmuJ_002212300;EmuJ_000835700;EmuJ_000696300;EmuJ_000681300;EmuJ_000420600;EmuJ_002194100;EmuJ_002198500;EmuJ_001087600;EmuJ_002185500;EmuJ_001192800;EmuJ_000078300;EmuJ_000370100;EmuJ_000994700;EmuJ_001155500;EmuJ_0022…	ORTHOMCL7387	ORTHOMCL8219		gag pol polyprotein	gag pol polyprotein
HmN_000143300	EmuJ_000628000	ORTHOMCL338	ORTHOMCL362	zinc finger C2H2 type	zinc finger	C2H2 type
HmN_000143400	EmuJ_000627900	ORTHOMCL7386	ORTHOMCL8218	E3 ubiquitin-protein ligase listerin	E3 ubiquitin protein ligase listerin	E3 ubiquitin protein ligase listerin
HmN_000143600	EmuJ_000627800	ORTHOMCL1601	ORTHOMCL1827	SH3 domain-containing kinase-binding protein 1	Cbl interacting protein of 85 kDa	Cbl interacting protein of 85 kDa
HmN_000143700	EmuJ_000627700	ORTHOMCL7385	ORTHOMCL8217	Protein YIPF1	Yip1 domain	Yip1 domain
HmN_000143800	EmuJ_000627600	ORTHOMCL617	ORTHOMCL701	TP53-binding protein 1	tumor suppressor p53 binding protein 1	tumor suppressor p53 binding protein 1
HmN_000143900	EmuJ_000494600;EmuJ_000494700	ORTHOMCL7384	ORTHOMCL8216	Ankyrin repeat domain-containing protein 17	ankyrin repeat domain containing protein 17	ankyrin repeat domain containing protein 17
HmN_000144200	EmuJ_000494600;EmuJ_000494700	ORTHOMCL7383	ORTHOMCL8215	Ankyrin repeat domain-containing protein 17	ankyrin repeat domain containing protein 17	ankyrin repeat domain containing protein 17
HmN_000144300	EmuJ_000627500		ORTHOMCL8214	Protein atonal homolog 7	achaete scute transcription factor	achaete scute transcription factor
HmN_000144500	EmuJ_001112300;EmuJ_001113500	ORTHOMCL7381	ORTHOMCL8213	Receptor-type tyrosine-protein phosphatase S	receptor type	receptor type
HmN_000144600	EmuJ_000627400	ORTHOMCL7380	ORTHOMCL8212	Ubiquitin carboxyl-terminal hydrolase 2	u4:u6.u5 tri snrnp associated protein 2	u4:u6.u5 tri snrnp associated protein 2
HmN_000144700	EmuJ_000627300	ORTHOMCL7379	ORTHOMCL8211	Probable splicing factor 3A subunit 1	splicing factor 3A subunit 1	splicing factor 3A subunit 1
HmN_000144800	EmuJ_000627200	ORTHOMCL7378	ORTHOMCL8210	PAX3- and PAX7-binding protein 1	GC rich sequence DNA binding factor 1	GC rich sequence DNA binding factor 1
HmN_000144900		ORTHOMCL7377	ORTHOMCL2400	Cyclin-dependent kinase 2	expressed protein	expressed protein
HmN_000145000		ORTHOMCL7376	ORTHOMCL8209	Cell division control protein 2 homolog	hypothetical protein	hypothetical protein
HmN_000145100		ORTHOMCL7375	ORTHOMCL8208	Cyclin-dependent kinase 9	expressed protein	expressed protein
HmN_000145200		ORTHOMCL7374	ORTHOMCL8207	Cyclin-dependent kinase 1	protein kinase protein	protein kinase protein
HmN_000145300	EmuJ_001071800	ORTHOMCL7373	ORTHOMCL8206	Ubiquitin thioesterase ZRANB1	hypothetical protein	hypothetical protein
HmN_000145400		ORTHOMCL7372	ORTHOMCL8205	Cyclin-dependent kinase 9	cell division protein kinase 9	cell division protein kinase 9
HmN_000145500	EmuJ_000657600	ORTHOMCL7371	ORTHOMCL8204		jun protein	jun protein
HmN_000145600	EmuJ_000657720;EmuJ_000657710	ORTHOMCL3500;ORTHOMCL7370	ORTHOMCL8203;ORTHOMCL4523	Mediator of RNA polymerase II transcription subunit 11	rho gtpase activating protein 8	rho gtpase activating protein 8
HmN_000145700	EmuJ_000184700	ORTHOMCL7369	ORTHOMCL8202	Histone-lysine N-methyltransferase	histone h3 methyltransferase	histone h3 methyltransferase
HmN_000145800		ORTHOMCL7368	ORTHOMCL8201		hypothetical protein	hypothetical protein
HmN_000145900	EmuJ_000184500	ORTHOMCL1600	ORTHOMCL1826	ATPase family AAA domain-containing protein 2	ATPase family AAA domain containing protein 2B	ATPase family AAA domain containing protein 2B
HmN_000146000	EmuJ_000184600	ORTHOMCL1599	ORTHOMCL1825	Protein FAM76B	protein FAM76A	protein FAM76A
HmN_000146100	EmuJ_000187600	ORTHOMCL7367	ORTHOMCL8200	Putative transferase CAF17	protein FAM76A	protein FAM76A
HmN_000146200	EmuJ_000187700	ORTHOMCL7366	ORTHOMCL8199		Serine:arginine repetitive matrix protein 2	Serine:arginine repetitive matrix protein 2
HmN_000146300	EmuJ_000187800	ORTHOMCL7365	ORTHOMCL8198	Zinc finger protein 577	zinc finger protein 577	zinc finger protein 577
HmN_000146400	EmuJ_000187900	ORTHOMCL7364	ORTHOMCL8197		conserved hypothetical protein	conserved hypothetical protein
HmN_000146600	EmuJ_000188000	ORTHOMCL7363	ORTHOMCL8196	Friend leukemia integration 1 transcription factor	ewsr:fli fusion protein type	ewsr:fli fusion protein type
HmN_000146700	EmuJ_000188100	ORTHOMCL1598	ORTHOMCL1824	Sodium/hydrogen exchanger 3	sodium:hydrogen exchanger	sodium:hydrogen exchanger
HmN_000147000	EmuJ_000188200	ORTHOMCL7362	ORTHOMCL8195		conserved hypothetical protein	conserved hypothetical protein
HmN_000147100	EmuJ_000188300	ORTHOMCL7361	ORTHOMCL8194	Mitochondrial glycine transporter	solute carrier family 25 8	solute carrier family 25 8
HmN_000147200	EmuJ_000186800	ORTHOMCL7360	ORTHOMCL8193	Methionine--tRNA ligase	methionine tRNA synthetase	methionine tRNA synthetase
HmN_000147300	EmuJ_000186700	ORTHOMCL1597	ORTHOMCL1823	Tyrosine-protein kinase ZAP-70	tyrosine kinase	tyrosine kinase
HmN_000147700	EmuJ_000186600	ORTHOMCL7359	ORTHOMCL8192	Neuropeptide Y receptor type 1	Peptide (Neuropeptide FF
HmN_000147800	EmuJ_000186500	ORTHOMCL7358	ORTHOMCL8191	Receptor-type tyrosine-protein phosphatase epsilon	protein tyrosine phosphatase receptor type;receptor type tyrosine protein phosphatase	receptor type tyrosine protein
HmN_000147900	EmuJ_000186300	ORTHOMCL7357	ORTHOMCL8190	Neurocalcin-delta	neuronal calcium sensor	neuronal calcium sensor
HmN_000148200		ORTHOMCL7356	ORTHOMCL8189		hypothetical protein	hypothetical protein
HmN_000148300	EmuJ_000186000	ORTHOMCL7355	ORTHOMCL8188	Zinc finger protein 335	zinc finger protein 45	zinc finger protein 45
HmN_000148400	EmuJ_000185900	ORTHOMCL7354	ORTHOMCL2846	Peptide chain release factor 2	mitochondrial polypeptide chain release factor;peptide chain release factor corf
HmN_000148600		ORTHOMCL7353	ORTHOMCL8187		expressed protein	expressed protein
HmN_000148700	EmuJ_000185500	ORTHOMCL7352	ORTHOMCL8186	[Pyruvate dehydrogenase [acetyl-transferring]]-phosphatase 1	pyruvate dehydrogenase	pyruvate dehydrogenase
HmN_000148800		ORTHOMCL7351	ORTHOMCL8185		expressed conserved protein	expressed conserved protein
HmN_000149200	EmuJ_000185200	ORTHOMCL7350	ORTHOMCL8184	RNA polymerase II subunit A C-terminal domain phosphatase	RNA polymerase II subunit A C terminal domain	RNA polymerase II subunit A C terminal domain
HmN_000149400	EmuJ_000185300	ORTHOMCL7349	ORTHOMCL8183	Meiotic recombination protein REC114	hypothetical protein	hypothetical protein
HmN_000149600	EmuJ_000185000	ORTHOMCL7348	ORTHOMCL8182		hypothetical protein	hypothetical protein
HmN_000149700	EmuJ_000184100	ORTHOMCL7347	ORTHOMCL8181	Sarcoplasmic calcium-binding protein	sarcoplasmic calcium binding protein	sarcoplasmic calcium binding protein
HmN_000149900	EmuJ_000183900	ORTHOMCL7346	ORTHOMCL8180	Krueppel homolog 1	zinc finger protein	zinc finger protein
HmN_000150000		ORTHOMCL7345	ORTHOMCL8179	60S ribosomal protein L36a	zinc finger protein	zinc finger protein
HmN_000150100	EmuJ_000183700	ORTHOMCL7344	ORTHOMCL8178	60S ribosomal protein L37	ribosomal protein L37a	ribosomal protein L37a
HmN_000150200	EmuJ_000183500	ORTHOMCL7343	ORTHOMCL8177	Proliferating cell nuclear antigen	ribosomal protein L37a	ribosomal protein L37a
HmN_000150300	EmuJ_000183600	ORTHOMCL7342	ORTHOMCL8176	Eukaryotic translation initiation factor 2-alpha kinase 1	eukaryotic translation initiation factor 2 alpha	eukaryotic translation initiation factor 2
HmN_000150400	EmuJ_000183400	ORTHOMCL7341	ORTHOMCL8175	BUD13 homolog	BUD13	BUD13
HmN_000150700	EmuJ_001176100	ORTHOMCL7340	ORTHOMCL8174	btb/poz domain containing protein kctd12	hypothetical protein	hypothetical protein
HmN_000150800	EmuJ_001176300	ORTHOMCL7339	ORTHOMCL8173		expressed protein	expressed protein
HmN_000150900	EmuJ_001176400	ORTHOMCL156	ORTHOMCL169	MAP kinase-activating death domain protein	MAP kinase activating death domain (DENN)	MAP kinase activating death domain (DENN)
HmN_000151000	EmuJ_001176500	ORTHOMCL7338	ORTHOMCL8172	Stromal cell-derived factor 2-like protein 1	stromal cell derived factor 2	stromal cell derived factor 2
HmN_000151100	EmuJ_001176700	ORTHOMCL7337	ORTHOMCL8171	Ras-related protein Rab-10	Rab protein 10	Rab protein 10
HmN_000151200	EmuJ_001176800	ORTHOMCL7336	ORTHOMCL8170		expressed conserved protein	expressed conserved protein
HmN_000151300	EmuJ_001176900	ORTHOMCL1596	ORTHOMCL1822	UHRF1-binding protein 1-like	UHRF1 binding protein 1	UHRF1 binding protein 1
HmN_000151400	EmuJ_001177000	ORTHOMCL336	ORTHOMCL360		rac guanyl nucleotide exchange factor	rac guanyl nucleotide exchange factor
HmN_000151500	EmuJ_001177200	ORTHOMCL7335	ORTHOMCL8169	Endoplasmic reticulum-Golgi intermediate compartment protein 3	endoplasmic reticulum Golgi intermediate	endoplasmic reticulum Golgi intermediate
HmN_000151600	EmuJ_001177300	ORTHOMCL7334	ORTHOMCL8168		expressed protein	expressed protein
HmN_000151700	EmuJ_001177500	ORTHOMCL7333	ORTHOMCL8167	Endothelin-converting enzyme 1	hypothetical protein	hypothetical protein
HmN_000151800	EmuJ_001177600	ORTHOMCL7332	ORTHOMCL8166	ADP-ribosylation factor 1	ADP ribosylation factor	ADP ribosylation factor
HmN_000151900	EmuJ_001177700	ORTHOMCL7331	ORTHOMCL8165	Synapsin-1	ADP ribosylation factor	ADP ribosylation factor
HmN_000152100	EmuJ_000095400	ORTHOMCL7330	ORTHOMCL2565	Intraflagellar transport protein 46 homolog	polymerase delta interacting protein 3	polymerase delta interacting protein 3
HmN_000152200	EmuJ_000095300	ORTHOMCL7329	ORTHOMCL8164		expressed protein	expressed protein
HmN_000152600	EmuJ_001166700	ORTHOMCL7328	ORTHOMCL8163	Distal membrane-arm assembly complex protein 2	arginyl tRNA synthetase	arginyl tRNA synthetase
HmN_000153000	EmuJ_001167100	ORTHOMCL7327	ORTHOMCL8162	Serine/threonine-protein kinase PAK 3	expressed protein	expressed protein
HmN_000153100	EmuJ_001167300	ORTHOMCL7326	ORTHOMCL8161	40S ribosomal protein S3	ribosomal protein S3	ribosomal protein S3
HmN_000153200	EmuJ_001167600	ORTHOMCL1593	ORTHOMCL1819	Zinc finger protein ubi-d4	conserved hypothetical protein	conserved hypothetical protein
HmN_000153300	EmuJ_001167900	ORTHOMCL7325	ORTHOMCL8160	ATP-binding cassette sub-family G member 2	ATP binding cassette sub family G	ATP binding cassette sub family G
HmN_000153400		ORTHOMCL7324	ORTHOMCL8159	Excitatory amino acid transporter 1	excitatory amino acid transporter 1	excitatory amino acid transporter 1
HmN_000153700	EmuJ_001168400	ORTHOMCL7323	ORTHOMCL8158	Transcription factor FAR1	Transcription factor	FAR1
HmN_000153800	EmuJ_000332600;EmuJ_000344300;EmuJ_000263700;EmuJ_000476100;EmuJ_000696200;EmuJ_002221700;EmuJ_000282500;EmuJ_002147900;EmuJ_000519700;EmuJ_002223500;EmuJ_000246000;EmuJ_000971300;EmuJ_002212300;EmuJ_000835700;EmuJ_000696300;EmuJ_000681300;EmuJ_000420600;EmuJ_002194100;EmuJ_002198500;EmuJ_001087600;EmuJ_002185500;EmuJ_001192800;EmuJ_000078300;EmuJ_000370100;EmuJ_000994700;EmuJ_001155500;EmuJ_0022…	ORTHOMCL7322	ORTHOMCL8157		gag pol polyprotein	gag pol polyprotein
HmN_000153900		ORTHOMCL7321	ORTHOMCL8156		hypothetical protein	hypothetical protein
HmN_000154000	EmuJ_001168500	ORTHOMCL614	ORTHOMCL698		expressed protein	expressed protein
HmN_000154100	EmuJ_001169000	ORTHOMCL7320	ORTHOMCL8155		expressed conserved protein	expressed conserved protein
HmN_000154200	EmuJ_001169100;EmuJ_001168800	ORTHOMCL7319	ORTHOMCL8154	Protein RFT1 homolog	endoplasmic reticulum multispan transmembrane	endoplasmic reticulum multispan transmembrane
HmN_000154300	EmuJ_001169200	ORTHOMCL1592	ORTHOMCL1818	Kin of IRRE-like protein 1	irregular chiasm C roughest protein	irregular chiasm C roughest protein
HmN_000154400		ORTHOMCL7318	ORTHOMCL8153		hypothetical protein	hypothetical protein
HmN_000154500	EmuJ_001169400	ORTHOMCL7317	ORTHOMCL8152	Acid phosphatase type 7	iron:zinc purple acid phosphatase protein	iron:zinc purple acid phosphatase protein
HmN_000154600	EmuJ_001169500	ORTHOMCL1591	ORTHOMCL1817	src domain	src domain;src region	src region
HmN_000154800	EmuJ_001169700	ORTHOMCL7316	ORTHOMCL8151	Armadillo-like helical domain-containing protein 3	Domain of unknown function DUF1741	Domain of unknown function DUF1741
HmN_000154900	EmuJ_001169800	ORTHOMCL7315	ORTHOMCL8150	Small ubiquitin-related modifier 2	Small ubiquitin modifier 2	Small ubiquitin modifier 2
HmN_000155000		ORTHOMCL7314	ORTHOMCL8149	RNA-directed DNA polymerase from mobile element jockey	hypothetical protein	hypothetical protein
HmN_000155200	EmuJ_001169900	ORTHOMCL7313	ORTHOMCL8148	Annexin A11	annexin	annexin
HmN_000155300	EmuJ_001170100	ORTHOMCL7312	ORTHOMCL8147	Histone-lysine N-methyltransferase SETDB1	histone lysine n methyltransferase setb1	histone lysine n methyltransferase setb1
HmN_000155400	EmuJ_001170300	ORTHOMCL7311	ORTHOMCL8146	Protein phosphatase 1 regulatory subunit 12B	apoptosis stimulating of P53	apoptosis stimulating of P53
HmN_000155600		ORTHOMCL7310	ORTHOMCL8145		hypothetical protein	hypothetical protein
HmN_000155700	EmuJ_001170600	ORTHOMCL7309	ORTHOMCL8144		conserved hypothetical protein	conserved hypothetical protein
HmN_000155800	EmuJ_001171900	ORTHOMCL7308	ORTHOMCL8143	T-box transcription factor TBX2	t box transcription factor tbx2	t box transcription factor tbx2
HmN_000156000	EmuJ_001171800	ORTHOMCL7307	ORTHOMCL8142	Mitochondrial import receptor subunit TOM40 homolog	mitochondrial import receptor subunit tom40	mitochondrial import receptor subunit tom40
HmN_000156100	EmuJ_001171700	ORTHOMCL7306	ORTHOMCL8141	CWF19-like protein 1	CWF19 protein 1	CWF19 protein 1
HmN_000156200	EmuJ_001171600	ORTHOMCL7305	ORTHOMCL8140		WD repeat containing protein 6	hypothetical transcript
HmN_000156300	EmuJ_001171500	ORTHOMCL7304	ORTHOMCL8139	5-hydroxytryptamine receptor 1A	Amine (Acetylcholine) G protein-coupled receptor	Amine (Acetylcholine) G protein-coupled
HmN_000156400	EmuJ_001171400	ORTHOMCL7303	ORTHOMCL8138	RNA pseudouridylate synthase domain-containing protein 2	ribosomal pseudouridine synthase	ribosomal pseudouridine synthase
HmN_000156500	EmuJ_001171200	ORTHOMCL7302	ORTHOMCL8137	5-hydroxytryptamine receptor 1A	Amine (Serotonin 5-HT) G protein-coupled receptor	Amine (Serotonin 5-HT) G protein-coupled
HmN_000156700		ORTHOMCL7301	ORTHOMCL8136		conserved hypothetical protein	conserved hypothetical protein
HmN_000156800		ORTHOMCL7300	ORTHOMCL8135		hypothetical protein	hypothetical protein
HmN_000156900	EmuJ_001170700	ORTHOMCL7299	ORTHOMCL8134	Phosphatidylserine decarboxylase proenzyme	phosphatidylserine decarboxylase	phosphatidylserine decarboxylase
HmN_000157000		ORTHOMCL1589	ORTHOMCL1815	guanine nucleotide binding protein g(i)/g(s)/g(o) subunit gamma-	G protein gamma subunit	G protein gamma subunit
HmN_000157100	EmuJ_000921200	ORTHOMCL7298	ORTHOMCL8133	28S ribosomal protein S33 mitochondrial	28S ribosomal protein S33	mitochondrial
HmN_000157200	EmuJ_000921600	ORTHOMCL7297	ORTHOMCL8132	Suppressor of SWI4 1 homolog	peter pan	peter pan
HmN_000157300	EmuJ_000965200	ORTHOMCL7296	ORTHOMCL8131	Band 3 anion transport protein	electrogenic sodium bicarbonate cotransporter	electrogenic sodium bicarbonate cotransporter
HmN_000157400	EmuJ_000650000	ORTHOMCL7295	ORTHOMCL8130	DC-STAMP domain-containing protein 2	DC STAMP domain containing protein 2	DC STAMP domain containing protein 2
HmN_000157500		ORTHOMCL7294	ORTHOMCL8129	NADH dehydrogenase [ubiquinone] 1 alpha subcomplex subunit 6	NADH dehydrogenase	NADH dehydrogenase
HmN_000157600	EmuJ_000965000	ORTHOMCL7293	ORTHOMCL8128	Ribosomal RNA processing protein 1 homolog	ribosomal RNA processing protein 1	ribosomal RNA processing protein 1
HmN_000157700	EmuJ_000964800	ORTHOMCL7292	ORTHOMCL8127	centrin	Centrin 1	Centrin 1
HmN_000157800	EmuJ_000964700	ORTHOMCL7291	ORTHOMCL8126	AT-rich interactive domain-containing protein 3A	AT rich interactive domain containing protein	AT rich interactive domain containing protein
HmN_000157900	EmuJ_000964600	ORTHOMCL7290	ORTHOMCL8125	Glycerol-3-phosphate dehydrogenase	glycerol 3 phosphate dehydrogenase	glycerol 3 phosphate dehydrogenase
HmN_000158000	EmuJ_000964400	ORTHOMCL7289	ORTHOMCL8124	Mitochondrial folate transporter/carrier	mitochondrial folate transporter:carrier	mitochondrial folate transporter:carrier
HmN_000158300		ORTHOMCL7288	ORTHOMCL8122	PLC phosphodiesterase TIM beta alpha barrel	PLC phosphodiesterase	TIM beta alpha barrel domain
HmN_000158400	EmuJ_000963600	ORTHOMCL7287	ORTHOMCL8121	Transcription factor LBX1	ladybird	ladybird
HmN_000158500	EmuJ_000963500	ORTHOMCL7286	ORTHOMCL8120	Active breakpoint cluster region-related protein	active breakpoint cluster region	active breakpoint cluster region
HmN_000158600	EmuJ_001019900	ORTHOMCL7285	ORTHOMCL8119	Myotubularin-related protein 2	Myotubularin protein 2	Myotubularin protein 2
HmN_000158700	EmuJ_001019800	ORTHOMCL7284	ORTHOMCL8118	GPN-loop GTPase 1	GPN loop GTPase 1	GPN loop GTPase 1
HmN_000158800	EmuJ_001019700	ORTHOMCL7283	ORTHOMCL8117	Coiled-coil domain-containing protein 97	coiled coil domain containing protein	coiled coil domain containing protein
HmN_000158900	EmuJ_001019500	ORTHOMCL7282	ORTHOMCL8116	Phosphatidylinositide phosphatase SAC1	phosphatidylinositide phosphatase SAC2	phosphatidylinositide phosphatase SAC2
HmN_000159000	EmuJ_001019200	ORTHOMCL7281	ORTHOMCL8115	CD63 antigen		cd151 antigen
HmN_000159100	EmuJ_001019100	ORTHOMCL1588	ORTHOMCL1814	RNA recognition motif RNP 1	RNA recognition motif	RNP 1
HmN_000159200	EmuJ_001019000	ORTHOMCL7280	ORTHOMCL8114	Ropporin-1-like protein	cAMP dependent protein kinase regulatory	cAMP dependent protein kinase regulatory
HmN_000159400		ORTHOMCL7279	ORTHOMCL8113	Potassium voltage-gated channel subfamily A member 2	potassium voltage gated channel subfamily A	potassium voltage gated channel subfamily A
HmN_000159500		ORTHOMCL7278	ORTHOMCL8112		hypothetical protein	hypothetical protein
HmN_000159700	EmuJ_001018800	ORTHOMCL7277	ORTHOMCL8111	Uncharacterized membrane protein YGR149W	expressed conserved protein	expressed conserved protein
HmN_000159800	EmuJ_001018700	ORTHOMCL7276	ORTHOMCL8110		expressed conserved protein	expressed conserved protein
HmN_000159900	EmuJ_001018600	ORTHOMCL7275	ORTHOMCL8109		expressed conserved protein	expressed conserved protein
HmN_000160000	EmuJ_001018500	ORTHOMCL7274	ORTHOMCL8108	Transmembrane protein 144	transmembrane protein 144	transmembrane protein 144
HmN_000160100	EmuJ_001018300	ORTHOMCL7273	ORTHOMCL8107	Mothers against decapentaplegic homolog 1	mothers against decapentaplegic 5	mothers against decapentaplegic 5
HmN_000160200	EmuJ_001018200	ORTHOMCL7272	ORTHOMCL8106	Transmembrane protein 144	transmembrane protein 144	transmembrane protein 144
HmN_000160300	EmuJ_001018100	ORTHOMCL7271	ORTHOMCL8105		conserved hypothetical protein	conserved hypothetical protein
HmN_000160400	EmuJ_001018000	ORTHOMCL7270	ORTHOMCL8104		Retrovirus Pol polyprotein	Retrovirus Pol polyprotein
HmN_000160500	EmuJ_001017800	ORTHOMCL7269	ORTHOMCL8103	Kv channel-interacting protein 1	Kv channel interacting protein 4	Kv channel interacting protein 4
HmN_000160600	EmuJ_001017500	ORTHOMCL7268	ORTHOMCL8102	Early growth response protein 1	zinc finger protein	zinc finger protein
HmN_000160700	EmuJ_001017400	ORTHOMCL7267	ORTHOMCL8101		expressed conserved protein	expressed conserved protein
HmN_000160800	EmuJ_001017300	ORTHOMCL7266	ORTHOMCL8100	DNA cross-link repair 1A protein	DNA cross link repair 1A protein	DNA cross link repair 1A protein
HmN_000160900	EmuJ_001017200	ORTHOMCL1587	ORTHOMCL1813	RING-box protein 1	RING box protein 1	RING box protein 1
HmN_000161000	EmuJ_001009000	ORTHOMCL1586	ORTHOMCL1812	potassium voltage gated channel subfamily c member	voltage gated potassium channel	voltage gated potassium channel
HmN_000161200	EmuJ_001008700	ORTHOMCL7265	ORTHOMCL8099	Serine/threonine-protein phosphatase 4 catalytic subunit	Diacylglycerol kinase theta	Diacylglycerol kinase theta
HmN_000161300	EmuJ_001008400	ORTHOMCL7264	ORTHOMCL8098	Tyrosine-protein phosphatase non-receptor type 9	protein tyrosine phosphatase n9	protein tyrosine phosphatase n9
HmN_000161600	EmuJ_001008100	ORTHOMCL1585	ORTHOMCL1811	Histidine--tRNA ligase	histidyl tRNA synthetase	histidyl tRNA synthetase
HmN_000161700	EmuJ_001007700	ORTHOMCL7263	ORTHOMCL8097	Armadillo segment polarity protein	beta catenin	beta catenin
HmN_000161800	EmuJ_001007600	ORTHOMCL7262	ORTHOMCL8096	POC1 centriolar protein homolog B	WD 40 repeat containing protein	hypothetical transcript
HmN_000161900	EmuJ_001007400	ORTHOMCL7261	ORTHOMCL8095	Zinc finger protein 704	zinc finger protein 395	zinc finger protein 395
HmN_000162000	EmuJ_001007300	ORTHOMCL7260	ORTHOMCL8094	Nascent polypeptide-associated complex subunit alpha	nascent polypeptide associated complex subunit	nascent polypeptide associated complex
HmN_000162100		ORTHOMCL7259	ORTHOMCL8093		expressed protein	hypothetical transcript
HmN_000162200	EmuJ_001007100	ORTHOMCL7258	ORTHOMCL2707	Choline kinase alpha	choline:ethanolamine kinase	choline:ethanolamine kinase
HmN_000162300	EmuJ_001006900	ORTHOMCL7257	ORTHOMCL2694;ORTHOMCL8092	NEDD4-binding protein 2-like 2	NEDD4 binding protein 2 1	NEDD4 binding protein 2 1
HmN_000162400	EmuJ_001006700	ORTHOMCL7256	ORTHOMCL8091	PR domain zinc finger protein 4	transmembrane protein 33	transmembrane protein 33
HmN_000162500	EmuJ_001006600	ORTHOMCL7255	ORTHOMCL8090	Ras-related protein Rab-4B	ras protein Rab 4A	ras protein Rab 4A
HmN_000162600	EmuJ_001006500	ORTHOMCL7254	ORTHOMCL1810	Cell cycle checkpoint protein RAD1	cell cycle checkpoint protein rad1	cell cycle checkpoint protein rad1
HmN_000162700	EmuJ_001006400	ORTHOMCL7253	ORTHOMCL8089	Protein SGT1 homolog	Suppressor of G2 allele of SKP1	Suppressor of G2 allele of SKP1
HmN_000162800	EmuJ_001006300	ORTHOMCL7252	ORTHOMCL1809	Early growth response protein 3	early growth response protein 3	early growth response protein 3
HmN_000162900	EmuJ_001006100	ORTHOMCL7251	ORTHOMCL8088	ADP-ribosylation factor 6	ADP ribosylation factor 6	ADP ribosylation factor 6
HmN_000163000	EmuJ_001006000	ORTHOMCL7250	ORTHOMCL8087	Repressor of RNA polymerase III transcription MAF1 homolog	repressor of RNA polymerase III transcription	repressor of RNA polymerase III transcription
HmN_000163100	EmuJ_001005900	ORTHOMCL7249	ORTHOMCL8086	Phosphatidylcholine transfer protein	star lipid transfer protein 7	star lipid transfer protein 7
HmN_000163200	EmuJ_001005800	ORTHOMCL7248	ORTHOMCL8085	Ubiquitin carboxyl-terminal hydrolase 7	ubiquitin carboxyl terminal hydrolase 7	ubiquitin carboxyl terminal hydrolase 7
HmN_000163300	EmuJ_001005700	ORTHOMCL7247	ORTHOMCL8084		conserved hypothetical protein	conserved hypothetical protein
HmN_000163400	EmuJ_001033200	ORTHOMCL7246	ORTHOMCL8083	fructose 26 bisphosphatase TIGAR	fructose 2	6 bisphosphatase TIGAR
HmN_000163500	EmuJ_001033300	ORTHOMCL7245	ORTHOMCL8082		conserved hypothetical protein	conserved hypothetical protein
HmN_000163600	EmuJ_001033400	ORTHOMCL7244	ORTHOMCL8081	Nucleolar protein 10	nucleolar protein 10	nucleolar protein 10
HmN_000163700	EmuJ_001033500	ORTHOMCL7243	ORTHOMCL8080	FAS-associated factor 2	FAS associated factor 2	FAS associated factor 2
HmN_000163800	EmuJ_001033600	ORTHOMCL7242	ORTHOMCL8079	Activated RNA polymerase II transcriptional coactivator p15	activated rna polymerase II transcriptional;RNA polymerase II transcriptional coactivator	RNA polymerase II transcriptional
HmN_000163900	EmuJ_001033700	ORTHOMCL7241	ORTHOMCL8078	methyl cpg-binding domain protein	methyl CpG binding domain protein 2	methyl CpG binding domain protein 2
HmN_000164000	EmuJ_001033900	ORTHOMCL7240	ORTHOMCL8077	er degradation enhancer mannosidase alpha	ER degradation enhancer	mannosidase alpha
HmN_000164100	EmuJ_001034100	ORTHOMCL7239	ORTHOMCL8076	Sodium leak channel non-selective protein	sodium leak channel non selective protein	sodium leak channel non selective protein
HmN_000164200	EmuJ_001034200	ORTHOMCL7238	ORTHOMCL8075	Voltage-dependent L-type calcium channel subunit beta-2	high voltage activated calcium channel beta	high voltage activated calcium channel
HmN_000164300		ORTHOMCL7237	ORTHOMCL8074	von Willebrand factor A domain-containing protein 3A	von Willebrand factor A domain containing protein	von Willebrand factor A domain containing
HmN_000164400	EmuJ_001034300	ORTHOMCL1584	ORTHOMCL8073	Nuclear pore complex protein Nup98-Nup96	nuclear pore complex protein Nup98 Nup96	nuclear pore complex protein Nup98
HmN_000164500	EmuJ_001034500	ORTHOMCL7236	ORTHOMCL8072		conserved hypothetical protein	conserved hypothetical protein
HmN_000164600	EmuJ_001043500	ORTHOMCL7235	ORTHOMCL8071	potassium channel KvQLT family member	potassium channel	KvQLT family member (kqt 1)
HmN_000164700	EmuJ_000238200	ORTHOMCL7234	ORTHOMCL8070	protocadherin	protocadherin 11	protocadherin 11
HmN_000164800	EmuJ_000238300	ORTHOMCL7233	ORTHOMCL8069	Transmembrane protein 245	protocadherin 11	protocadherin 11
HmN_000164900		ORTHOMCL7232	ORTHOMCL8068	Symplekin	protocadherin 11	protocadherin 11
HmN_000165000	EmuJ_000410000	ORTHOMCL1583	ORTHOMCL1808	Symplekin	symplekin	symplekin
HmN_000165100	EmuJ_000239200	ORTHOMCL7231	ORTHOMCL8067	Charged multivesicular body protein 3	charged multivesicular body protein 3	charged multivesicular body protein 3
HmN_000165500		ORTHOMCL7230	ORTHOMCL8066		expressed conserved protein	expressed conserved protein
HmN_000165600		ORTHOMCL7229	ORTHOMCL8065		hypothetical protein	hypothetical protein
HmN_000165700		ORTHOMCL7228	ORTHOMCL8064		hypothetical protein	hypothetical protein
HmN_000165800	EmuJ_000239500	ORTHOMCL1581	ORTHOMCL1807	Nephrin	nephrin	nephrin
HmN_000165900		ORTHOMCL7227	ORTHOMCL8063		hypothetical protein	hypothetical protein
HmN_000166000	EmuJ_000239850	ORTHOMCL7226	ORTHOMCL8062	1	expressed protein	expressed protein
HmN_000166100	EmuJ_000239800	ORTHOMCL7225	ORTHOMCL8061	cAMP-dependent protein kinase catalytic subunit beta	protein KINase family member (kin 1)	protein KINase family member (kin 1)
HmN_000166300	EmuJ_000240100	ORTHOMCL7224	ORTHOMCL8060	AP-2 complex subunit beta	AP 1 complex subunit beta 1	AP 1 complex subunit beta 1
HmN_000166400	EmuJ_000240200	ORTHOMCL7223	ORTHOMCL8059	Nuclear receptor ROR-alpha	nuclear receptor 2DBD gamma	nuclear receptor 2DBD gamma
HmN_000166500		ORTHOMCL7222	ORTHOMCL8058		conserved hypothetical protein	conserved hypothetical protein
HmN_000166600	EmuJ_000240400	ORTHOMCL7221	ORTHOMCL8057	Neurofascin	neuroglian	neuroglian
HmN_000166700		ORTHOMCL7220	ORTHOMCL8056	Insulinoma-associated protein 1	hypothetical protein	hypothetical protein
HmN_000166800		ORTHOMCL7219	ORTHOMCL8055		hypothetical protein	hypothetical protein
HmN_000166900	EmuJ_000240600	ORTHOMCL7218	ORTHOMCL8054	MOB kinase activator 3A	expressed protein	expressed protein
HmN_000167000	EmuJ_000240700	ORTHOMCL7217	ORTHOMCL8053	alpha adducin	nervous system adducin	nervous system adducin
HmN_000167100	EmuJ_000240900	ORTHOMCL7216	ORTHOMCL8052	cop9 signalosome complex subunit	cop9 signalosome complex subunit 7b	cop9 signalosome complex subunit 7b
HmN_000167200		ORTHOMCL7215	ORTHOMCL8051		expressed protein	expressed protein
HmN_000167400	EmuJ_000241100	ORTHOMCL7213	ORTHOMCL8049		expressed conserved protein	expressed conserved protein
HmN_000167600	EmuJ_000241300	ORTHOMCL7212	ORTHOMCL8048	Glypican-1	glypican	glypican
HmN_000167700	EmuJ_000241400	ORTHOMCL7211	ORTHOMCL8047	Protein N-terminal asparagine amidohydrolase	protein N terminal asparagine	protein N terminal asparagine
HmN_000167800	EmuJ_000241400	ORTHOMCL7210	ORTHOMCL8046	Protein N-terminal asparagine amidohydrolase	protein N terminal asparagine amidohydrolase	protein N terminal asparagine amidohydrolase
HmN_000167900	EmuJ_000241500	ORTHOMCL7209	ORTHOMCL8045	Integrator complex subunit 6	integrator complex subunit 6	integrator complex subunit 6
HmN_000168000	EmuJ_000241700	ORTHOMCL7208	ORTHOMCL8044		hypothetical protein	hypothetical protein
HmN_000168100	EmuJ_000241800	ORTHOMCL7207	ORTHOMCL8043	Cell division cycle protein 20 homolog	cell division cycle protein 20	cell division cycle protein 20
HmN_000168200	EmuJ_000241900	ORTHOMCL7206	ORTHOMCL8042	Activator of 90 kDa heat shock protein ATPase homolog 2	Activator of 90 kDa heat shock protein ATPase	Activator of 90 kDa heat shock protein ATPase
HmN_000168300	EmuJ_000242000	ORTHOMCL7205	ORTHOMCL8041	ATPase family AAA domain-containing protein 3	ATPase family AAA domain containing protein	ATPase family AAA domain containing protein
HmN_000168400	EmuJ_000242100	ORTHOMCL7204	ORTHOMCL8040	Prenylcysteine oxidase	prenylcysteine oxidase	prenylcysteine oxidase
HmN_000168500	EmuJ_000242200	ORTHOMCL1579	ORTHOMCL1805	FAD synthase	fad synthase	fad synthase
HmN_000168600	EmuJ_000242300	ORTHOMCL7203	ORTHOMCL8039	Alpha-parvin	peptidase Clp (S14 family)	peptidase Clp (S14 family)
HmN_000168700	EmuJ_000242400	ORTHOMCL7202	ORTHOMCL8038	ATP-dependent Clp protease proteolytic subunit	ATP dependent Clp protease proteolytic subunit	ATP dependent Clp protease proteolytic subunit
HmN_000168800	EmuJ_000242500	ORTHOMCL7201	ORTHOMCL8037	ATP-dependent RNA helicase A	Dosage compensation regulator	Dosage compensation regulator
HmN_000168900	EmuJ_000242600	ORTHOMCL7200	ORTHOMCL8036	pleckstrin homology domain containing family m member	Pleckstriny domain containing family M	Pleckstriny domain containing family M
HmN_000169000	EmuJ_000242700	ORTHOMCL7199	ORTHOMCL8035	Serine/threonine-protein phosphatase 2A activator 1	serine:threonine protein phosphatase 2A	serine:threonine protein phosphatase 2A
HmN_000169100	EmuJ_000242800	ORTHOMCL7198	ORTHOMCL8034		conserved hypothetical protein	conserved hypothetical protein
HmN_000169200	EmuJ_000243000	ORTHOMCL7197	ORTHOMCL8033		expressed conserved protein	expressed conserved protein
HmN_000169300		ORTHOMCL7196	ORTHOMCL8032	Early growth response protein 3	zinc finger and btb domain containing protein	zinc finger and btb domain containing protein
HmN_000169400	EmuJ_000243100	ORTHOMCL7195	ORTHOMCL8031	transcriptional adapter alpha	transcriptional adapter 2 beta	transcriptional adapter 2 beta
HmN_000169500	EmuJ_000243200	ORTHOMCL7194	ORTHOMCL8030	Pre-mRNA-splicing factor SLU7	step II splicing factor slu7	step II splicing factor slu7
HmN_000169600	EmuJ_000243300	ORTHOMCL7193	ORTHOMCL8029		conserved hypothetical protein	conserved hypothetical protein
HmN_000169800		ORTHOMCL7192	ORTHOMCL969		hypothetical protein	hypothetical protein
HmN_000169900	EmuJ_000243400	ORTHOMCL7191	ORTHOMCL8028	wd repeat site	wd repeat containing domain;wd repeat site	wd repeat containing domain
HmN_000170000	EmuJ_000243450	ORTHOMCL7190	ORTHOMCL8027	DNA polymerase subunit gamma-1	DNA polymerase subunit gamma	DNA polymerase subunit gamma
HmN_000170100	EmuJ_000243550	ORTHOMCL7189	ORTHOMCL8026	Centrosomal protein of 104 kDa	centrosomal protein of 104 kDa	centrosomal protein of 104 kDa
HmN_000170200	EmuJ_000323100;EmuJ_000387100;EmuJ_000323000;EmuJ_000385500;EmuJ_000386600;EmuJ_000385100;EmuJ_000031300;EmuJ_000384600;EmuJ_000388100;EmuJ_000367100;EmuJ_000387600	ORTHOMCL7188	ORTHOMCL8025	Histone H4	histone H4	histone H4
HmN_000170300		ORTHOMCL7187	ORTHOMCL8024	Histone H2B type 1-K	histone H2B	histone H2B
HmN_000170400		ORTHOMCL7186	ORTHOMCL8023	Histone H2A type 2-C	histone H2A	histone H2A
HmN_000170600		ORTHOMCL7185	ORTHOMCL8022	Annexin A6	annexin	annexin
HmN_000170900	EmuJ_000243600	ORTHOMCL7184	ORTHOMCL8019	Annexin A7	annexin	annexin
HmN_000171000	EmuJ_000243700	ORTHOMCL7183	ORTHOMCL8018	Annexin A6	annexin	annexin
HmN_000171100	EmuJ_000243800	ORTHOMCL7182	ORTHOMCL8017	Annexin A7	annexin	annexin
HmN_000171200	EmuJ_000244000	ORTHOMCL7181	ORTHOMCL8016	Annexin A7	annexin	annexin
HmN_000171300	EmuJ_000244150	ORTHOMCL7180	ORTHOMCL8015		expressed protein	expressed protein
HmN_000171400	EmuJ_000244200	ORTHOMCL7179	ORTHOMCL8014	Ras-related protein Rab-7a	expressed protein	expressed protein
HmN_000171500	EmuJ_000244250	ORTHOMCL7178	ORTHOMCL8013	Target of rapamycin complex subunit LST8	target of rapamycin complex subunit lst8	target of rapamycin complex subunit lst8
HmN_000171600	EmuJ_000244300	ORTHOMCL7177	ORTHOMCL8012	Ubiquitin-conjugating enzyme E2 G1	ubiquitin conjugating enzyme E2 G1	ubiquitin conjugating enzyme E2 G1
HmN_000171700	EmuJ_000244600	ORTHOMCL7176	ORTHOMCL8011	Poly(A) polymerase alpha	Poly(A) polymerase PAPalpha	Poly(A) polymerase PAPalpha
HmN_000171900	EmuJ_000244900	ORTHOMCL7175	ORTHOMCL8010	Exonuclease 1	exonuclease 1	exonuclease 1
HmN_000172000	EmuJ_002135400	ORTHOMCL7174	ORTHOMCL8009	RNA/RNP complex-1-interacting phosphatase	RNA:RNP complex 1 interacting phosphatase	RNA:RNP complex 1 interacting phosphatase
HmN_000172100	EmuJ_000245100	ORTHOMCL7173	ORTHOMCL8008	ERO1-like protein alpha	Endoplasmic reticulum oxidoreductin 1	Endoplasmic reticulum oxidoreductin 1
HmN_000172200	EmuJ_000245200	ORTHOMCL7172	ORTHOMCL8007	AP-1 complex subunit mu-2	protein stoned B	protein stoned B
HmN_000172300		ORTHOMCL7171	ORTHOMCL8006	Putative ankyrin repeat protein RF 0381	ankyrin repeat protein	ankyrin repeat protein
HmN_000172500	EmuJ_000245300	ORTHOMCL7170	ORTHOMCL8005	Calumenin	calumenin	calumenin
HmN_000172700	EmuJ_000245700	ORTHOMCL1578	ORTHOMCL1804	Transcription initiation factor TFIID subunit 5	transcription initiation factor tfiid subunit 5	transcription initiation factor tfiid subunit 5
HmN_000172800	EmuJ_000245800	ORTHOMCL7169	ORTHOMCL8004		expressed protein	expressed protein
HmN_000172900		ORTHOMCL7168	ORTHOMCL8003		expressed protein	expressed protein
HmN_000173000	EmuJ_000245900	ORTHOMCL1577	ORTHOMCL1803	Ankyrin repeat domain-containing protein 10	ankyrin repeat domain containing protein 10	hypothetical transcript
HmN_000173300	EmuJ_000246200	ORTHOMCL7167	ORTHOMCL8002		Thymosin beta 4	Thymosin beta 4
HmN_000173500	EmuJ_000246500;EmuJ_000246600	ORTHOMCL7166	ORTHOMCL8001	Transforming protein RhoA	transforming protein RhoA	transforming protein RhoA
HmN_000173700	EmuJ_000246800	ORTHOMCL7165	ORTHOMCL8000	Membrane-associated progesterone receptor component 1	membrane associated progesterone receptor	membrane associated progesterone receptor
HmN_000173800	EmuJ_000246900	ORTHOMCL7164	ORTHOMCL7999	Protein IWS1 homolog	protein iws1	protein iws1
HmN_000174000	EmuJ_000247000	ORTHOMCL7163	ORTHOMCL7998	ATPase ASNA1 homolog	expressed protein	expressed protein
HmN_000174100	EmuJ_000247100	ORTHOMCL7162	ORTHOMCL7997	T-box transcription factor TBX2	t box transcription factor tbx2	t box transcription factor tbx2
HmN_000174200		ORTHOMCL7161	ORTHOMCL7996		hypothetical protein	hypothetical protein
HmN_000174300		ORTHOMCL7160	ORTHOMCL7995		hypothetical protein	hypothetical protein
HmN_000174400	EmuJ_002214800	ORTHOMCL7159	ORTHOMCL7994	agmatinase mitochondrial-like	agmatinase	mitochondrial-like
HmN_000174500	EmuJ_000247300	ORTHOMCL7158	ORTHOMCL7993	disks large homolog	disks large 1	disks large 1
HmN_000174600	EmuJ_001104900	ORTHOMCL7157	ORTHOMCL7992	Serine/threonine-protein kinase MARK2	serine:threonine protein kinase SIK3	serine:threonine protein kinase SIK3
HmN_000174700	EmuJ_001105100	ORTHOMCL7156	ORTHOMCL7991		EGF region	EGF region
HmN_000174900		ORTHOMCL7155	ORTHOMCL7990		hypothetical protein	hypothetical protein
HmN_000175100	EmuJ_000296700	ORTHOMCL7154	ORTHOMCL7989	corticotropin releasing factor receptor	diuretic hormone receptor	diuretic hormone receptor
HmN_000175200	EmuJ_000296900	ORTHOMCL7153	ORTHOMCL7988	40S ribosomal protein S27	40S ribosomal protein RPS27	40S ribosomal protein RPS27
HmN_000175300	EmuJ_000297100	ORTHOMCL7152	ORTHOMCL7987		expressed conserved protein	expressed conserved protein
HmN_000175400	EmuJ_000297200	ORTHOMCL7151	ORTHOMCL7986	Eukaryotic translation initiation factor 3 subunit I	eukaryotic translation initiation factor 3	eukaryotic translation initiation factor 3
HmN_000175500	EmuJ_000297300	ORTHOMCL7150	ORTHOMCL7985	Acetylcholinesterase	BC026374 protein (S09 family)	BC026374 protein (S09 family)
HmN_000175600	EmuJ_000297400	ORTHOMCL1576	ORTHOMCL1802	Protein SOGA1	Prefoldin	Prefoldin
HmN_000175700	EmuJ_000297500	ORTHOMCL7149	ORTHOMCL7984	Voltage-dependent anion-selective channel protein 1	voltage dependent anion channel protein 2	voltage dependent anion channel protein 2
HmN_000175800	EmuJ_000297600	ORTHOMCL7148	ORTHOMCL7983	Dipeptidyl aminopeptidase-like protein 6	dipeptidyl aminopeptidaseprotein	dipeptidyl aminopeptidaseprotein
HmN_000175900	EmuJ_000134800;EmuJ_000134300	ORTHOMCL7147	ORTHOMCL7982		hypothetical protein	hypothetical protein
HmN_000176100	EmuJ_000134600;EmuJ_000134400	ORTHOMCL7146	ORTHOMCL7981	Putative thiamine transporter SLC35F3	solute carrier family 35 member f4	solute carrier family 35 member f4
HmN_000176200		ORTHOMCL7145	ORTHOMCL7980		expressed protein	expressed protein
HmN_000176300		ORTHOMCL7144	ORTHOMCL7979	Galactokinase	hypothetical protein	hypothetical protein
HmN_000176400	EmuJ_000292600	ORTHOMCL7143	ORTHOMCL7978	Actin-related protein 3	actin protein 3B	actin protein 3B
HmN_000176500	EmuJ_000292700	ORTHOMCL7142	ORTHOMCL7977	Phosphoenolpyruvate carboxykinase	phosphoenolpyruvate carboxykinase	phosphoenolpyruvate carboxykinase
HmN_000176600	EmuJ_001105300	ORTHOMCL7141	ORTHOMCL7976	Centromere/kinetochore protein zw10 homolog	centromere:kinetochore protein zw10	centromere:kinetochore protein zw10
HmN_000176700	EmuJ_000501200	ORTHOMCL7140	ORTHOMCL7975	Histone PARylation factor 1	protein of unknown function DUF2228	protein of unknown function DUF2228
HmN_000176800		ORTHOMCL7139	ORTHOMCL7974	Chymotrypsin-like elastase family member 2A	trypsin-like protease	trypsin-like protease
HmN_000176900		ORTHOMCL7138	ORTHOMCL7973		hypothetical protein	hypothetical protein
HmN_000177000		ORTHOMCL7137	ORTHOMCL7972		expressed protein	expressed protein
HmN_000177100		ORTHOMCL7136	ORTHOMCL7971		hypothetical protein	hypothetical protein
HmN_000177400	EmuJ_000296000	ORTHOMCL7135	ORTHOMCL7970	Lysophospholipid acyltransferase 2	o acyltransferase (membrane bound) domain	o acyltransferase (membrane bound) domain
HmN_000177500	EmuJ_000296200	ORTHOMCL1575	ORTHOMCL1801;ORTHOMCL2270	5'-AMP-activated protein kinase subunit gamma-1	5' AMP activated protein kinase subunit gamma	5' AMP activated protein kinase subunit
HmN_000177600	EmuJ_000296500	ORTHOMCL7134	ORTHOMCL7969	isoleucyl tRNA synthetase cytoplasmic	isoleucyl tRNA synthetase	cytoplasmic
HmN_000177800		ORTHOMCL7133	ORTHOMCL7968		hypothetical protein	hypothetical protein
HmN_000178200		ORTHOMCL7132	ORTHOMCL7967	cytoplasmic protein nck	NCK adaptor protein	NCK adaptor protein
HmN_000178300	EmuJ_000627600	ORTHOMCL7131	ORTHOMCL7966		hypothetical protein	hypothetical protein
HmN_000178700		ORTHOMCL7130	ORTHOMCL7965		hypothetical protein	hypothetical protein
HmN_000178800	EmuJ_000627600	ORTHOMCL7129	ORTHOMCL7964		hypothetical protein	hypothetical transcript
HmN_000178900		ORTHOMCL7128	ORTHOMCL7963		hypothetical protein	hypothetical protein
HmN_000179300	EmuJ_000792600	ORTHOMCL7127	ORTHOMCL7962	ATP-dependent DNA helicase PIF1	ATP dependent DNA helicase PIF1	ATP dependent DNA helicase PIF1
HmN_000179400	EmuJ_000792500	ORTHOMCL7126	ORTHOMCL7961	n alpha-acetyltransferase	N alpha acetyltransferase 11	N alpha acetyltransferase 11
HmN_000179600	EmuJ_000792300	ORTHOMCL7125	ORTHOMCL7960		expressed protein	expressed protein
HmN_000179700	EmuJ_000792350	ORTHOMCL7124	ORTHOMCL7959	U4/U6 small nuclear ribonucleoprotein Prp4	U4:U6 small nuclear ribonucleoprotein Prp4	U4:U6 small nuclear ribonucleoprotein Prp4
HmN_000180200	EmuJ_000791600	ORTHOMCL7123	ORTHOMCL7958	Peroxiredoxin-1	Peroxiredoxin 2	Peroxiredoxin 2
HmN_000180700		ORTHOMCL7122	ORTHOMCL2128	Zinc finger protein 771	zinc finger protein	zinc finger protein
HmN_000181500		ORTHOMCL102	ORTHOMCL7957		zinc finger protein	hypothetical transcript
HmN_000183300		ORTHOMCL7119	ORTHOMCL7956		hypothetical protein	hypothetical protein
HmN_000183500		ORTHOMCL7118	ORTHOMCL7955		hypothetical protein	hypothetical protein
HmN_000183700		ORTHOMCL7117	ORTHOMCL7954		hypothetical protein	hypothetical protein
HmN_000183800	EmuJ_000489600	ORTHOMCL7116	ORTHOMCL7953	Set1/Ash2 histone methyltransferase complex subunit ASH2	set1:ash2 histone methyltransferase complex	set1:ash2 histone methyltransferase complex
HmN_000184000	EmuJ_000489800	ORTHOMCL7115	ORTHOMCL7952	Zinc finger and SCAN domain-containing protein 5B	zinc finger protein	zinc finger protein
HmN_000184100	EmuJ_000478900	ORTHOMCL7114	ORTHOMCL7951	Survival of motor neuron-related-splicing factor 30	Survival of motor neuron splicing factor	Survival of motor neuron splicing factor
HmN_000184200	EmuJ_000487300	ORTHOMCL1568	ORTHOMCL1795	YTH domain-containing protein 1	RNA directed DNA polymerase (reverse transcriptase)	RNA directed DNA polymerase (reverse
HmN_000184500	EmuJ_000490500	ORTHOMCL7113	ORTHOMCL7950	Nuclease-sensitive element-binding protein 1	nuclease sensitive element binding protein	nuclease sensitive element binding protein
HmN_000184600	EmuJ_000490400	ORTHOMCL7112	ORTHOMCL7949		conserved hypothetical protein	conserved hypothetical protein
HmN_000184700	EmuJ_000490100	ORTHOMCL7111	ORTHOMCL7948		Orphan Rhodopsin-like G protein-coupled receptor	Orphan Rhodopsin-like G protein-coupled
HmN_000184800	EmuJ_000489900	ORTHOMCL1566	ORTHOMCL1793	Rho GTPase-activating protein 24	Rho GTPase activating protein 24	Rho GTPase activating protein 24
HmN_000184900		ORTHOMCL7110	ORTHOMCL7947	Casein kinase II subunit alpha	protein kinase CK2 catalytic subunit CK2	protein kinase CK2 catalytic subunit CK2
HmN_000185000		ORTHOMCL7109	ORTHOMCL7946		expressed protein	expressed protein
HmN_000185100		ORTHOMCL7108	ORTHOMCL7945	Venom allergen 5	venom allergen (val) protein	venom allergen (val) protein
HmN_000185200	EmuJ_000957300	ORTHOMCL332	ORTHOMCL691	Protein kinase C iota type	protein kinase c eta type	protein kinase c eta type
HmN_000185300	EmuJ_000957400	ORTHOMCL7107	ORTHOMCL7944	Nuclear pore complex protein Nup160	nuclear pore complex protein Nup160	nuclear pore complex protein Nup160
HmN_000185400		ORTHOMCL1565	ORTHOMCL1792		hypothetical protein	hypothetical protein
HmN_000185600	EmuJ_000962200	ORTHOMCL7106	ORTHOMCL7943	Protocadherin-11 X-linked	protocadherin 1	protocadherin 1
HmN_000185700	EmuJ_000962000	ORTHOMCL7105	ORTHOMCL7942	oncosphere protein	oncosphere protein Tso22d;oncosphere protein Tso22b;oncosphere protein Tso22e;oncosphere protein Tso22c;oncosphere protein Tso22a	oncosphere protein Tso22e
HmN_000185800	EmuJ_000961800	ORTHOMCL7104	ORTHOMCL7941	Nuclear pore complex protein Nup107	nuclear pore complex protein Nup107	nuclear pore complex protein Nup107
HmN_000185900	EmuJ_000961700	ORTHOMCL7103	ORTHOMCL7940	Tudor domain-containing protein 3	Ubiquitin associated translation elongation factor EF1B	Ubiquitin associated translation elongation
HmN_000186000	EmuJ_000961600	ORTHOMCL7102	ORTHOMCL7939	Protocadherin-19	protocadherin 1	protocadherin 1
HmN_000186100	EmuJ_000961400	ORTHOMCL7101	ORTHOMCL7938	CDK5 regulatory subunit-associated protein 3	cdk5 regulatory subunit associated protein 3	cdk5 regulatory subunit associated protein 3
HmN_000186200	EmuJ_000961200	ORTHOMCL7100	ORTHOMCL7937	Fanconi anemia group J protein homolog	Fanconi anemia group J protein	Fanconi anemia group J protein
HmN_000186300	EmuJ_000961100	ORTHOMCL7099	ORTHOMCL7936	Slit homolog 2 protein	slit 2 protein	slit 2 protein
HmN_000186500	EmuJ_000960600	ORTHOMCL7098	ORTHOMCL7935	Partner of Y14 and mago	partner of y14 and mago	partner of y14 and mago
HmN_000186600	EmuJ_000960500	ORTHOMCL7097	ORTHOMCL7934	Tubulin polyglutamylase TTLL4	tubulin polyglutamylase ttll4	tubulin polyglutamylase ttll4
HmN_000186700	EmuJ_000960400	ORTHOMCL7096	ORTHOMCL7933	26S proteasome non-ATPase regulatory subunit 6	tubulin polyglutamylase ttll4	tubulin polyglutamylase ttll4
HmN_000186800		ORTHOMCL7095	ORTHOMCL7932		hypothetical protein	hypothetical protein
HmN_000186900	EmuJ_000960100	ORTHOMCL7094	ORTHOMCL7931	zinc finger a20 and an1 domain containing stress-associated protein	zinc finger A20 and AN1 domain containing protein	zinc finger A20 and AN1 domain containing
HmN_000187000	EmuJ_000960000	ORTHOMCL7093	ORTHOMCL7930	Radial spoke head 14 homolog	Rhabdoid tumor deletion region protein 1	Rhabdoid tumor deletion region protein 1
HmN_000187300	EmuJ_000959900	ORTHOMCL7092	ORTHOMCL7929	Glutamine synthetase	glutamine synthetase	glutamine synthetase
HmN_000187400	EmuJ_000959800	ORTHOMCL331	ORTHOMCL358	Voltage-dependent calcium channel subunit alpha-2/delta-1	voltage dependent calcium channel subunit	voltage dependent calcium channel subunit
HmN_000187500	EmuJ_000959700	ORTHOMCL7091	ORTHOMCL7928	Homeobox protein Hox-A10	Abdominal B	Abdominal B
HmN_000187600		ORTHOMCL7090	ORTHOMCL7927		hypothetical protein	hypothetical protein
HmN_000187700	EmuJ_000959500	ORTHOMCL7089	ORTHOMCL7926	Homeobox protein Hox-B7	fushi tarazu Antennapedia Ultrabithorax abdominal A	fushi tarazu Antennapedia Ultrabithorax
HmN_000187800	EmuJ_000959300	ORTHOMCL7088	ORTHOMCL7925	Peripheral plasma membrane protein CASK	MAGUK p55 subfamily	MAGUK p55 subfamily
HmN_000187900	EmuJ_000959000	ORTHOMCL1564	ORTHOMCL1791	RUN and SH3 domain-containing protein 1	RUN domain containing protein	RUN domain containing protein
HmN_000188000		ORTHOMCL7087	ORTHOMCL7924	Probable tRNA (uracil-O(2)-)-methyltransferase	tRNA (uracil O(2)) methyltransferase	tRNA (uracil O(2)) methyltransferase
HmN_000188100	EmuJ_000958800	ORTHOMCL7086	ORTHOMCL7923		expressed conserved protein	expressed conserved protein
HmN_000188300		ORTHOMCL7085	ORTHOMCL7922	caseinolytic peptidase b protein homolog	Caseinolytic peptidase B protein	Caseinolytic peptidase B protein
HmN_000188500	EmuJ_000958600	ORTHOMCL7084	ORTHOMCL7921	serine/arginine rich splicing factor	arginine:serine rich splicing factor	arginine:serine rich splicing factor
HmN_000188600	EmuJ_000184200	ORTHOMCL7083	ORTHOMCL7920	Fanconi-associated nuclease 1 homolog	fanconi associated nuclease 1	fanconi associated nuclease 1
HmN_000188700	EmuJ_000958400	ORTHOMCL1563	ORTHOMCL929		eukaryotic translation initiation factor 3
HmN_000188800		ORTHOMCL7082	ORTHOMCL7919	Meiosis-specific nuclear structural protein 1	meiosis specific nuclear structural protein	meiosis specific nuclear structural protein
HmN_000188900	EmuJ_000958100	ORTHOMCL7081	ORTHOMCL7918	Tropomyosin	tropomyosin	tropomyosin
HmN_000189000	EmuJ_000957900	ORTHOMCL7080	ORTHOMCL7917	Ubiquitin carboxyl-terminal hydrolase 2	ubiquitin carboxyl terminal hydrolase 8	ubiquitin carboxyl terminal hydrolase 8
HmN_000189100	EmuJ_000957800	ORTHOMCL7079	ORTHOMCL7916	Leukocyte surface antigen CD53	tetraspanin	tetraspanin
HmN_000189200	EmuJ_000957600	ORTHOMCL7078	ORTHOMCL7915	Ubiquitin-conjugating enzyme E2 G1	ubiquitin conjugating enzyme e2 r1	ubiquitin conjugating enzyme e2 r1
HmN_000189300		ORTHOMCL1562	ORTHOMCL1790	Protein Jade-1	protein AF 10	protein AF 10
HmN_000189500	EmuJ_000957500	ORTHOMCL7077	ORTHOMCL7914		expressed protein	expressed protein
HmN_000189600		ORTHOMCL7076	ORTHOMCL7913	ankyrin 23:unc44	ankyrin 2	3:unc44
HmN_000189700		ORTHOMCL7075	ORTHOMCL7912		expressed protein	hypothetical transcript
HmN_000189800	EmuJ_000954300	ORTHOMCL7074	ORTHOMCL7911	zinc finger protein	zinc finger protein 609	zinc finger protein 609
HmN_000190000	EmuJ_000570100	ORTHOMCL7073	ORTHOMCL7910		hypothetical protein	hypothetical transcript
HmN_000190100	EmuJ_000570000	ORTHOMCL7072	ORTHOMCL7909	Potassium voltage-gated channel subfamily D member 2	potassium voltage gated channel subfamily D	potassium voltage gated channel
HmN_000190200	EmuJ_000569800	ORTHOMCL7071	ORTHOMCL7908	adp ribosylation factor-like protein a	ADP ribosylation factor protein 8B	ADP ribosylation factor protein 8B
HmN_000190300	EmuJ_000569700	ORTHOMCL7070	ORTHOMCL1789	TBC1 domain family member 8B	TBC1 domain family	TBC1 domain family
HmN_000190400		ORTHOMCL7069	ORTHOMCL7907		hypothetical protein	hypothetical protein
HmN_000190500	EmuJ_000569400	ORTHOMCL7068	ORTHOMCL7906	homeobox protein ceh	Nk6	Nk6
HmN_000190600	EmuJ_000569300	ORTHOMCL7067	ORTHOMCL7905	Melanotransferrin	family S60 non peptidase ue (S60 family)	family S60 non peptidase ue (S60 family)
HmN_000190700	EmuJ_000569200	ORTHOMCL1561	ORTHOMCL1788	Protein DENND6A	protein FAM116A	protein FAM116A
HmN_000190800	EmuJ_000569100	ORTHOMCL7066	ORTHOMCL7904	PAN2-PAN3 deadenylation complex subunit PAN3	protein FAM116A	protein FAM116A
HmN_000190900	EmuJ_000568900	ORTHOMCL7065	ORTHOMCL7903	Dedicator of cytokinesis protein 7	dedicator of cytokinesis protein	dedicator of cytokinesis protein
HmN_000191000		ORTHOMCL7064	ORTHOMCL7902		hypothetical protein	hypothetical protein
HmN_000191100	EmuJ_000568800	ORTHOMCL7063	ORTHOMCL7901		asparagine rich protein	asparagine rich protein
HmN_000191400	EmuJ_000568300	ORTHOMCL7062	ORTHOMCL7900	Brefeldin A-inhibited guanine nucleotide-exchange protein 1	F box only protein 8	F box only protein 8
HmN_000191500	EmuJ_000568200	ORTHOMCL7061	ORTHOMCL7899		conserved hypothetical protein	conserved hypothetical protein
HmN_000191600	EmuJ_000568100	ORTHOMCL7060	ORTHOMCL7898	Helicase RNase D C terminal HRDC domain	Helicase RNase D C terminal	HRDC domain
HmN_000191700	EmuJ_000904600	ORTHOMCL7059	ORTHOMCL7897	Protein CASP	cut homeobox 1b	cut homeobox 1b
HmN_000191800	EmuJ_000904500	ORTHOMCL7058	ORTHOMCL7896		expressed protein	expressed protein
HmN_000192100	EmuJ_000904400	ORTHOMCL7057	ORTHOMCL7895	Carbonic anhydrase-related protein 10	carbonic anhydrase	carbonic anhydrase
HmN_000192200	EmuJ_000904300	ORTHOMCL7056	ORTHOMCL7894	Ankyrin repeat and LEM domain-containing protein 2	ankyrin domain repeat containing protein	ankyrin domain repeat containing protein
HmN_000192300	EmuJ_000904200	ORTHOMCL7055	ORTHOMCL7893		betaine aldehyde dehydrogenase	betaine aldehyde dehydrogenase
HmN_000192400	EmuJ_000572400	ORTHOMCL7054	ORTHOMCL7892	Dihydrofolate reductase	dihydrofolate reductase	dihydrofolate reductase
HmN_000192600		ORTHOMCL7053	ORTHOMCL7891		Mariner Mos1 transposase	Mariner Mos1 transposase
HmN_000192700	EmuJ_000572500	ORTHOMCL7052	ORTHOMCL7890	Junction plakoglobin	junction plakoglobin	junction plakoglobin
HmN_000192800	EmuJ_000572600	ORTHOMCL7051	ORTHOMCL7889	NADH dehydrogenase [ubiquinone] 1 alpha subcomplex assembly factor 4	Aminotransferase class V pyridoxal phosphate binding site	Aminotransferase class V pyridoxal phosphate
HmN_000192900	EmuJ_000572700	ORTHOMCL7050	ORTHOMCL7888	Peptide chain release factor 1	peptide chain release factor 1	peptide chain release factor 1
HmN_000193000	EmuJ_000572800	ORTHOMCL7049	ORTHOMCL7887	Cytidine deaminase	cytidine deaminase	cytidine deaminase
HmN_000193100	EmuJ_000002000;EmuJ_000572900	ORTHOMCL7048	ORTHOMCL7886		hypothetical protein	hypothetical transcript
HmN_000193200	EmuJ_000573000	ORTHOMCL7047	ORTHOMCL1787		expressed conserved protein	expressed conserved protein
HmN_000193300	EmuJ_000573200	ORTHOMCL7046	ORTHOMCL7885	Glycerol-3-phosphate acyltransferase 3	glycerol 3 phosphate acyltransferase 3	glycerol 3 phosphate acyltransferase 3
HmN_000193400		ORTHOMCL7045	ORTHOMCL7884		hypothetical protein	hypothetical protein
HmN_000193500	EmuJ_001195200	ORTHOMCL7044	ORTHOMCL7883	WW domain-binding protein 4	ww domain binding protein 4	ww domain binding protein 4
HmN_000193600	EmuJ_001195300	ORTHOMCL7043	ORTHOMCL7882	Bifunctional protein FolD	methylenetetrahydrofolate dehydrogenase	methylenetetrahydrofolate dehydrogenase
HmN_000193700	EmuJ_001195500	ORTHOMCL7042	ORTHOMCL7881	Dolichyl pyrophosphate Glc1Man9GlcNAc2 alpha-1	dolichyl pyrophosphate Glc1Man9GlcNAc2	dolichyl pyrophosphate Glc1Man9GlcNAc2
HmN_000193800	EmuJ_001195600	ORTHOMCL7041	ORTHOMCL7880	polyubiquitin	ubiquitin	ubiquitin
HmN_000194000	EmuJ_001195900	ORTHOMCL7040	ORTHOMCL7879	Zinc metalloproteinase nas-36	astacin protein	astacin protein
HmN_000194100	EmuJ_001195950	ORTHOMCL7039	ORTHOMCL7878	mitochondrial ribosomal protein S24	mitochondrial ribosomal protein	S24
HmN_000194200	EmuJ_000573900	ORTHOMCL7038	ORTHOMCL7877	Myosin light polypeptide 6	myosin 2 essential light chain	myosin 2 essential light chain
HmN_000194300	EmuJ_000573800	ORTHOMCL7037	ORTHOMCL7876	GPI ethanolamine phosphate transferase 1	gpi ethanolamine phosphate transferase 1	gpi ethanolamine phosphate transferase
HmN_000194400	EmuJ_000573700	ORTHOMCL7036	ORTHOMCL7875	Rab geranylgeranyltransferase beta subunit	Rab geranylgeranyltransferase	beta subunit
HmN_000194500	EmuJ_000573500	ORTHOMCL7035	ORTHOMCL7874	Integrin alpha-5	integrin alpha ps	integrin alpha ps
HmN_000194700	EmuJ_001196100	ORTHOMCL7034	ORTHOMCL7873	DnaJ homolog subfamily C member 25	DnaJ domain containing protein	DnaJ domain containing protein
HmN_000194800	EmuJ_001196200	ORTHOMCL7033	ORTHOMCL7872	homeobox protein dlx	Distal-less	Distal-less
HmN_000195000	EmuJ_001196700;EmuJ_001196600	ORTHOMCL7032	ORTHOMCL7870		EGF region	EGF region
HmN_000195100		ORTHOMCL7031	ORTHOMCL7869		expressed protein	expressed protein
HmN_000195200	EmuJ_001196800	ORTHOMCL7030	ORTHOMCL7868	Tegument antigen	tegumental antigen	tegumental antigen
HmN_000195300	EmuJ_001196900	ORTHOMCL7029	ORTHOMCL7867	PC4 and SFRS1-interacting protein	PWWP domain containing protein 2A	PWWP domain containing protein 2A
HmN_000195400	EmuJ_001197000	ORTHOMCL7028	ORTHOMCL7866	Beclin-1	beclin 1	beclin 1
HmN_000195500	EmuJ_001197200	ORTHOMCL7027	ORTHOMCL7865	SURP and G-patch domain-containing protein 1	splicing factor 4	splicing factor 4
HmN_000195700	EmuJ_001198000	ORTHOMCL7026	ORTHOMCL7864	GMP synthase [glutamine-hydrolyzing]	GMP synthase (glutamine hydrolyzing)	GMP synthase (glutamine hydrolyzing)
HmN_000195800	EmuJ_001198100	ORTHOMCL1558	ORTHOMCL1784	Ras-specific guanine nucleotide-releasing factor RalGPS2	rap guanine nucleotide exchange factor 1	rap guanine nucleotide exchange factor
HmN_000195900	EmuJ_001198200	ORTHOMCL7025	ORTHOMCL7863		conserved hypothetical protein	conserved hypothetical protein
HmN_000196100	EmuJ_001198700	ORTHOMCL7024	ORTHOMCL7862	nuclear hormone receptor family member daf	Nuclear hormone receptor HR96	Nuclear hormone receptor HR96
HmN_000196300	EmuJ_001198900	ORTHOMCL7023	ORTHOMCL7861	Tripartite motif-containing protein 2	tripartite motif containing protein 3	tripartite motif containing protein 3
HmN_000196400	EmuJ_001199000	ORTHOMCL7022	ORTHOMCL7860	Succinate--CoA ligase [ADP/GDP-forming] subunit alpha	succinyl coenzyme A synthetase alpha subunit	succinyl coenzyme A synthetase alpha subunit
HmN_000196500	EmuJ_001199100	ORTHOMCL7021	ORTHOMCL7859	TBC1 domain family member 25	gtpase activating protein	gtpase activating protein
HmN_000196600	EmuJ_001199300	ORTHOMCL7020	ORTHOMCL7858	Serine/threonine-protein kinase PknB	expressed protein	expressed protein
HmN_000196800	EmuJ_001199700;EmuJ_001199500	ORTHOMCL7019	ORTHOMCL7857	Ubiquitin-protein ligase E3B	ubiquitin protein ligase	ubiquitin protein ligase
HmN_000196900	EmuJ_001199800	ORTHOMCL7018	ORTHOMCL7856	E2F-associated phosphoprotein	e2F associated phosphoprotein	e2F associated phosphoprotein
HmN_000197000	EmuJ_001199900	ORTHOMCL7017	ORTHOMCL7855		microsomal triglyceride transfer protein large	microsomal triglyceride transfer protein large
HmN_000197100	EmuJ_001200000	ORTHOMCL7016	ORTHOMCL1781	serine/threonine protein kinase	serine:threonine protein kinase ULK4	serine:threonine protein kinase ULK4
HmN_000197200	EmuJ_001200100	ORTHOMCL7015	ORTHOMCL7854		Immunoglobulin subtype	Immunoglobulin subtype
HmN_000197300	EmuJ_000573400	ORTHOMCL7014	ORTHOMCL7853	alpha beta subunit	ATPase	F1 V1 A1 complex
HmN_000197400	EmuJ_000573300	ORTHOMCL7013	ORTHOMCL7852	Major facilitator superfamily domain-containing protein 6	major facilitator superfamily domain containing protein	major facilitator superfamily domain containing
HmN_000197500		ORTHOMCL7012	ORTHOMCL7851	Poly(A) polymerase alpha	poly(A) polymerase	poly(A) polymerase
HmN_000197700	EmuJ_001189400	ORTHOMCL7011	ORTHOMCL7850		conserved hypothetical protein	conserved hypothetical protein
HmN_000197800		ORTHOMCL1555	ORTHOMCL1780	Cilia- and flagella-associated protein 70	tetratricopeptide repeat protein 18	tetratricopeptide repeat protein 18
HmN_000197900	EmuJ_001190200;EmuJ_000335800;EmuJ_002165000	ORTHOMCL7010	ORTHOMCL1779	Phosphatidylinositol N-acetylglucosaminyltransferase GPI3 subunit	phosphatidylinositol phosphate 5 kinase type III	phosphatidylinositol phosphate 5 kinase
HmN_000198000		ORTHOMCL7009	ORTHOMCL7849	Serine/threonine-protein phosphatase PP1-alpha catalytic subunit	serine:threonine protein phosphatase PP1 beta	serine:threonine protein phosphatase PP1 beta
HmN_000198100	EmuJ_001190100	ORTHOMCL7008	ORTHOMCL7848	Poly(A) polymerase alpha	poly(A) polymerase	poly(A) polymerase
HmN_000198400	EmuJ_001189800	ORTHOMCL7007	ORTHOMCL7847	BRCA2-interacting transcriptional repressor EMSY	protein EMSY	protein EMSY
HmN_000198500		ORTHOMCL7006	ORTHOMCL7846	Poly(A) polymerase alpha	poly(A) polymerase gamma	poly(A) polymerase gamma
HmN_000198600		ORTHOMCL7005	ORTHOMCL7845		hypothetical protein	hypothetical protein
HmN_000198800	EmuJ_001190500	ORTHOMCL7004	ORTHOMCL7844	26S proteasome regulatory subunit 6A	26s protease regulatory subunit 6a	26s protease regulatory subunit 6a
HmN_000198900	EmuJ_001189500;EmuJ_001190300	ORTHOMCL7003	ORTHOMCL7843	Ectopic P granules protein 5 homolog	conserved hypothetical protein	hypothetical transcript
HmN_000199000	EmuJ_001189600	ORTHOMCL7002	ORTHOMCL7842	E3 ubiquitin-protein ligase synoviolin	E3 ubiquitin protein ligase synoviolin B	E3 ubiquitin protein ligase synoviolin B
HmN_000199100	EmuJ_001189700	ORTHOMCL7001	ORTHOMCL7841	Paired box protein Pax-9	paired box protein pax 1	paired box protein pax 1
HmN_000199200		ORTHOMCL7000	ORTHOMCL5795	Mariner Mos1 transposase	transposase
HmN_000199500	EmuJ_000176400	ORTHOMCL6999	ORTHOMCL7840	FRAS1-related extracellular matrix protein 1	fras1 related extracellular matrix protein	fras1 related extracellular matrix
HmN_000199600	EmuJ_000176200	ORTHOMCL6998	ORTHOMCL7839	Transcription factor BTF3 homolog 4	transcription factor btf3	transcription factor btf3
HmN_000199700	EmuJ_000176000	ORTHOMCL1553	ORTHOMCL2079	Dynactin subunit 4	Dynactin subunit 4
HmN_000199800	EmuJ_000091000	ORTHOMCL6997	ORTHOMCL7838	Bystin	Bystin	Bystin
HmN_000200000	EmuJ_000181600	ORTHOMCL6996	ORTHOMCL7837		CUE domain containing protein 2 B	hypothetical transcript
HmN_000200300	EmuJ_000180800	ORTHOMCL6995	ORTHOMCL7836	Sorting nexin-30	sorting nexin	sorting nexin
HmN_000200600	EmuJ_000180400	ORTHOMCL6994	ORTHOMCL7835	Protein archease	zinc finger and BTB domain containing 8 opposite	hypothetical transcript
HmN_000200700	EmuJ_000180500	ORTHOMCL6993	ORTHOMCL7834	DnaJ homolog subfamily C member 21	dnaJ subfamily C 1	dnaJ subfamily C 1
HmN_000200800	EmuJ_000173700	ORTHOMCL6992	ORTHOMCL7833	Cysteine and histidine-rich protein 1	cysteine and histidine rich protein 1	cysteine and histidine rich protein 1
HmN_000200900	EmuJ_000173800	ORTHOMCL6991	ORTHOMCL2368	FAS-associated factor 1	FAS associated factor 1
HmN_000201000	EmuJ_000174000	ORTHOMCL6990	ORTHOMCL7832	Mitogen-activated protein kinase 9	c-Jun N-terminal kinases	c-Jun N-terminal kinases
HmN_000201200	EmuJ_000174300	ORTHOMCL6989	ORTHOMCL7831		Orphan Rhodopsin-like G protein-coupled receptor	Orphan Rhodopsin-like G protein-coupled
HmN_000201500		ORTHOMCL6988	ORTHOMCL7830		hypothetical protein	hypothetical transcript
HmN_000201600	EmuJ_000174500	ORTHOMCL6987	ORTHOMCL7829	Anillin	actin binding protein anillin	actin binding protein anillin
HmN_000201700	EmuJ_000174600	ORTHOMCL6986	ORTHOMCL7828	Growth arrest and DNA damage-inducible proteins-interacting protein 1	growth arrest and DNA damage inducible	growth arrest and DNA damage inducible
HmN_000201800	EmuJ_000174700	ORTHOMCL6985	ORTHOMCL7827	chromobox protein homolog	chromobox protein 2	chromobox protein 2
HmN_000202000	EmuJ_000084000	ORTHOMCL6984	ORTHOMCL7826	Signal peptide peptidase-like 1	Minor histocompatibility antigen H13	Minor histocompatibility antigen H13
HmN_000202100	EmuJ_000083900	ORTHOMCL6983	ORTHOMCL1775	Heterogeneous nuclear ribonucleoprotein H2	heterogeneous nuclear ribonucleoprotein	heterogeneous nuclear ribonucleoprotein
HmN_000202200	EmuJ_000083800	ORTHOMCL1551	ORTHOMCL1774	N terminal	Clathrin coatomer adaptor	adaptin
HmN_000202400	EmuJ_000083700	ORTHOMCL6982	ORTHOMCL7825	RNA-binding protein Musashi homolog 1	rna binding protein musashi	rna binding protein musashi
HmN_000202500	EmuJ_000083600	ORTHOMCL6981	ORTHOMCL7824	Ephrin type-B receptor 2	Sterile alpha motif SAM	Sterile alpha motif SAM
HmN_000202600	EmuJ_000083200	ORTHOMCL6980	ORTHOMCL7823	Vacuolar protein sorting-associated protein 35	vacuolar protein sorting 35	vacuolar protein sorting 35
HmN_000202700	EmuJ_000083000	ORTHOMCL6979	ORTHOMCL7822		EGF region	EGF region
HmN_000202800	EmuJ_000082700	ORTHOMCL6978	ORTHOMCL7821	Small nuclear ribonucleoprotein-associated protein N	small nuclear ribonucleoprotein associated	small nuclear ribonucleoprotein associated
HmN_000202900	EmuJ_000177200	ORTHOMCL6977	ORTHOMCL7820	dynein assembly factor 1 axonemal	dynein assembly factor 1	axonemal
HmN_000203000	EmuJ_000177300	ORTHOMCL6976	ORTHOMCL7819	2-(3-amino-3-carboxypropyl)histidine synthase subunit 2	Diphthamide biosynthesis protein 2	Diphthamide biosynthesis protein 2
HmN_000203100	EmuJ_000177400	ORTHOMCL6975	ORTHOMCL7818	S-adenosylmethionine synthase isoform type-2	S adenosylmethionine synthase type 1	S adenosylmethionine synthase type 1
HmN_000203300	EmuJ_000177600	ORTHOMCL1550	ORTHOMCL1773		hypothetical protein	hypothetical protein
HmN_000203500	EmuJ_000177700	ORTHOMCL6974	ORTHOMCL7817	60S ribosomal protein L11	expressed conserved protein	expressed conserved protein
HmN_000203600	EmuJ_000177800	ORTHOMCL6973	ORTHOMCL7816	Regulation of nuclear pre-mRNA domain-containing protein 1A	regulation of nuclear pre mRNA domain containing protein	regulation of nuclear pre mRNA domain containing
HmN_000203700	EmuJ_000177900	ORTHOMCL6972	ORTHOMCL7815		conserved hypothetical protein	conserved hypothetical protein
HmN_000203850	EmuJ_000178060	ORTHOMCL6971	ORTHOMCL1772	NF-kappa-B inhibitor-interacting Ras-like protein 2	hypothetical protein	hypothetical transcript
HmN_000204000	EmuJ_000178100	ORTHOMCL6970	ORTHOMCL7814	Inhibin beta B chain	tgf beta family	tgf beta family
HmN_000204100		ORTHOMCL6969	ORTHOMCL7813		gag pol polyprotein	gag pol polyprotein
HmN_000204200		ORTHOMCL6968	ORTHOMCL7812		expressed protein	expressed protein
HmN_000204300	EmuJ_000178500	ORTHOMCL6967	ORTHOMCL7811		transcription factor a mitochondrial	transcription factor a mitochondrial
HmN_000204400	EmuJ_000178600	ORTHOMCL6966	ORTHOMCL7810	Trichoplein keratin filament-binding protein	trichoplein keratin filament binding protein	trichoplein keratin filament binding protein
HmN_000204500	EmuJ_000178700	ORTHOMCL6965	ORTHOMCL7809	E3 ubiquitin-protein ligase PDZRN3	pdz domain containing protein	pdz domain containing protein
HmN_000204800	EmuJ_000178800	ORTHOMCL6963	ORTHOMCL7808	Hepatic leukemia factor	hepatic leukemia factor	hepatic leukemia factor
HmN_000204900	EmuJ_000179000	ORTHOMCL6962	ORTHOMCL7807	Forkhead box protein O	forkhead box protein O4	forkhead box protein O4
HmN_000205000	EmuJ_000179400	ORTHOMCL6961	ORTHOMCL7806	60S ribosomal protein L17	60S ribosomal protein L17	60S ribosomal protein L17
HmN_000205100	EmuJ_000179500	ORTHOMCL6960	ORTHOMCL7805	PEST proteolytic signal-containing nuclear protein	PEST proteolytic signal containing nuclear	PEST proteolytic signal containing nuclear
HmN_000205200	EmuJ_000179600	ORTHOMCL6959	ORTHOMCL7804	Rhophilin-2	rhophilin 2	rhophilin 2
HmN_000205300		ORTHOMCL6958	ORTHOMCL7803		hypothetical protein	hypothetical protein
HmN_000205700	EmuJ_000926950	ORTHOMCL6957	ORTHOMCL7802	Splicing factor 3B subunit 4	splicing factor 3b subunit 4	splicing factor 3b subunit 4
HmN_000205800	EmuJ_000926800	ORTHOMCL6956	ORTHOMCL7801	Beta-catenin-like protein 1	beta catenin protein 1	beta catenin protein 1
HmN_000205900	EmuJ_000926700	ORTHOMCL6955	ORTHOMCL7800	Peptide methionine sulfoxide reductase MsrA	peptide methionine sulfoxide reductase	peptide methionine sulfoxide reductase
HmN_000206000	EmuJ_000926500	ORTHOMCL6954	ORTHOMCL7799	cGMP-dependent protein kinase 1	cGMP dependent protein kinase 1	cGMP dependent protein kinase 1
HmN_000206300	EmuJ_000926400	ORTHOMCL6953	ORTHOMCL685		hypothetical protein	hypothetical protein
HmN_000206400	EmuJ_000926200	ORTHOMCL6952	ORTHOMCL7798	tRNA (guanine(10)-N2)-methyltransferase homolog	tRNA guanosine 2' O methyltransferase TRM11	tRNA guanosine 2' O methyltransferase TRM11
HmN_000206500	EmuJ_002155100	ORTHOMCL6951	ORTHOMCL7797	O-phosphoseryl-tRNA(Sec) selenium transferase	o phosphoseryl tRNA(Sec) selenium	o phosphoseryl tRNA(Sec) selenium
HmN_000206600	EmuJ_000926000	ORTHOMCL6950	ORTHOMCL7796	Pro-neuropeptide Y	neuropeptide	neuropeptide
HmN_000206700	EmuJ_000925900	ORTHOMCL6949	ORTHOMCL7795	Transformer-2 protein homolog beta	transformer 2 protein beta	transformer 2 protein beta
HmN_000206800		ORTHOMCL6948	ORTHOMCL7794		hypothetical protein	hypothetical protein
HmN_000207000		ORTHOMCL6947	ORTHOMCL7793		hypothetical protein	hypothetical protein
HmN_000207500	EmuJ_000233800	ORTHOMCL6946	ORTHOMCL7791		conserved hypothetical protein	conserved hypothetical protein
HmN_000207600	EmuJ_000233700	ORTHOMCL6945	ORTHOMCL7790		conserved hypothetical protein	conserved hypothetical protein
HmN_000207700	EmuJ_000233600	ORTHOMCL6944	ORTHOMCL7789		expressed conserved protein	expressed conserved protein
HmN_000207800	EmuJ_000233500	ORTHOMCL6943	ORTHOMCL7788		Zinc finger	C2H2 type domain containing protein
HmN_000207900	EmuJ_000233300	ORTHOMCL1548	ORTHOMCL1770	N-chimaerin	N chimaerin	N chimaerin
HmN_000208100	EmuJ_000233100	ORTHOMCL6942	ORTHOMCL7787	Pyrroline-5-carboxylate reductase 3	transfer RNA-Ala;Mariner Mos1 transposase	Mariner Mos1 transposase
HmN_000208200	EmuJ_000233000	ORTHOMCL6941	ORTHOMCL7786		Mariner Mos1 transposase	Mariner Mos1 transposase
HmN_000208300	EmuJ_000232900	ORTHOMCL6940	ORTHOMCL7785	Transcription factor SOX-6	transcription factor SOX 6	transcription factor SOX 6
HmN_000208400	EmuJ_000232700	ORTHOMCL6939	ORTHOMCL7784	rRNA-processing protein FCF1 homolog	transcription factor SOX 6	transcription factor SOX 6
HmN_000208500	EmuJ_000231600	ORTHOMCL6938	ORTHOMCL7783	Zinc finger HIT domain-containing protein 1	Zinc finger HIT domain containing protein 1	Zinc finger HIT domain containing protein 1
HmN_000208600	EmuJ_000231700	ORTHOMCL6937	ORTHOMCL7782	UPF0691 protein C9orf116 homolog	Zinc finger HIT domain containing protein 1	Zinc finger HIT domain containing protein 1
HmN_000208700	EmuJ_000232400	ORTHOMCL6936	ORTHOMCL7781	Homeobox protein ceh-24	NK2	NK2
HmN_000208800	EmuJ_000232300	ORTHOMCL6935	ORTHOMCL7780		conserved hypothetical protein	conserved hypothetical protein
HmN_000208900	EmuJ_000232100	ORTHOMCL6934	ORTHOMCL7779	Transmembrane protein 151B	transmembrane protein 151B	transmembrane protein 151B
HmN_000209000	EmuJ_000232000	ORTHOMCL6933	ORTHOMCL7778		Orphan Rhodopsin-like G protein-coupled receptor	Orphan Rhodopsin-like G protein-coupled
HmN_000209200			ORTHOMCL7777		hypothetical protein	hypothetical protein
HmN_000209300	EmuJ_000231900	ORTHOMCL328	ORTHOMCL259	Apoptotic protease-activating factor 1	hypothetical protein
HmN_000209500	EmuJ_000232500	ORTHOMCL6932	ORTHOMCL7776	Transcription elongation factor SPT4	expressed protein	expressed protein
HmN_000209600	EmuJ_000232600	ORTHOMCL6931	ORTHOMCL7775	Glutamyl-tRNA(Gln) amidotransferase subunit A	expressed protein	expressed protein
HmN_000209800	EmuJ_000231400	ORTHOMCL6930	ORTHOMCL7774		zinc finger HIT domain containing protein 2	zinc finger HIT domain containing protein 2
HmN_000209900	EmuJ_000231300	ORTHOMCL6929	ORTHOMCL7773	14-3-3 protein zeta/delta	14-3-3 protein epsilon	14-3-3 protein epsilon
HmN_000210000		ORTHOMCL1547	ORTHOMCL7772	Cullin-2	CULlin family member (cul 2)	CULlin family member (cul 2)
HmN_000210100		ORTHOMCL1546	ORTHOMCL1769	Cell division control protein 2 homolog	Cell division control protein 2	Cell division control protein 2
HmN_000210300	EmuJ_000229500	ORTHOMCL6927	ORTHOMCL7771	mitochondrial thiamine diphosphate carrier	expressed protein	expressed protein
HmN_000210600	EmuJ_000230600	ORTHOMCL6926	ORTHOMCL7770	Proteasome subunit beta type-6	hypothetical protein	hypothetical protein
HmN_000210700	EmuJ_000231000	ORTHOMCL6925	ORTHOMCL7769	Galactosylgalactosylxylosylprotein 3-beta-glucuronosyltransferase 1	hypothetical protein	hypothetical protein
HmN_000210800	EmuJ_000332600;EmuJ_000344300;EmuJ_000263700;EmuJ_000476100;EmuJ_000696200;EmuJ_002221700;EmuJ_000282500;EmuJ_002147900;EmuJ_000519700;EmuJ_002223500;EmuJ_000246000;EmuJ_000971300;EmuJ_002212300;EmuJ_000835700;EmuJ_000696300;EmuJ_000681300;EmuJ_000420600;EmuJ_002194100;EmuJ_002198500;EmuJ_001087600;EmuJ_002185500;EmuJ_001192800;EmuJ_000078300;EmuJ_000370100;EmuJ_000994700;EmuJ_001155500;EmuJ_0022…	ORTHOMCL6924	ORTHOMCL7768	transposon tf2 polyprotein	gag pol polyprotein	gag pol polyprotein
HmN_000211200	EmuJ_000228200	ORTHOMCL6923	ORTHOMCL7767		uro adherence factor A	uro adherence factor A
HmN_000211300	EmuJ_000228400	ORTHOMCL6922	ORTHOMCL7766	5'-3' exoribonuclease 1	5' 3' exoribonuclease 1	5' 3' exoribonuclease 1
HmN_000211400		ORTHOMCL6921	ORTHOMCL7765		hypothetical protein	hypothetical protein
HmN_000211500	EmuJ_000228500	ORTHOMCL6920	ORTHOMCL7764	MAGUK p55 subfamily member 7	hypothetical protein	hypothetical protein
HmN_000211600	EmuJ_000228600	ORTHOMCL6919	ORTHOMCL7763	40S ribosomal protein S5	ribosomal protein	ribosomal protein
HmN_000211700	EmuJ_000228700	ORTHOMCL6918	ORTHOMCL7762	Leucine rich repeat typical subtype	Leucine rich repeat	typical subtype
HmN_000211800		ORTHOMCL6917	ORTHOMCL7761		hypothetical protein	hypothetical protein
HmN_000211900	EmuJ_000228800	ORTHOMCL6916	ORTHOMCL7760	Putative ATP-dependent RNA helicase DHX30	hypothetical protein	hypothetical protein
HmN_000212000	EmuJ_000228900	ORTHOMCL6915	ORTHOMCL7759	Protein SCO2 homolog	SCO cytochrome oxidase deficient protein 1	SCO cytochrome oxidase deficient protein 1
HmN_000212100	EmuJ_000229200	ORTHOMCL6914	ORTHOMCL7758	f box/lrr-repeat protein	f box:lrr repeat protein 7	f box:lrr repeat protein 7
HmN_000212200	EmuJ_000230400	ORTHOMCL1545	ORTHOMCL1768	slit robo rho gtpase-activating protein	slit robo rho gtpase activating protein 1	slit robo rho gtpase activating protein 1
HmN_000212300	EmuJ_000230200	ORTHOMCL6913	ORTHOMCL7757	and III	DNA directed RNA polymerases I	II
HmN_000212400	EmuJ_000230100	ORTHOMCL602	ORTHOMCL683	Nicotinate-nucleotide pyrophosphorylase [carboxylating]	quinolinate phosphoribosyltransferase	quinolinate phosphoribosyltransferase
HmN_000212500	EmuJ_000229900	ORTHOMCL6912	ORTHOMCL7756	Adenylate kinase 8	adenylate kinase	adenylate kinase
HmN_000212550	EmuJ_000229800	ORTHOMCL6911	ORTHOMCL7755		neuropeptide	neuropeptide
HmN_000212600		ORTHOMCL6910	ORTHOMCL7754		Mariner Mos1 transposase	Mariner Mos1 transposase
HmN_000212650		ORTHOMCL6909			neuropeptide
HmN_000212700	EmuJ_000332600;EmuJ_000344300;EmuJ_000263700;EmuJ_000476100;EmuJ_000696200;EmuJ_002221700;EmuJ_000282500;EmuJ_002147900;EmuJ_000519700;EmuJ_002223500;EmuJ_000246000;EmuJ_000971300;EmuJ_002212300;EmuJ_000835700;EmuJ_000696300;EmuJ_000681300;EmuJ_000420600;EmuJ_002194100;EmuJ_002198500;EmuJ_001087600;EmuJ_002185500;EmuJ_001192800;EmuJ_000078300;EmuJ_000370100;EmuJ_000994700;EmuJ_001155500;EmuJ_0022…	ORTHOMCL6908	ORTHOMCL7753	transposon tf2 polyprotein	gag pol polyprotein	gag pol polyprotein
HmN_000212800	EmuJ_000229600	ORTHOMCL6907	ORTHOMCL7752	Transcription initiation factor IIB	gag pol polyprotein	gag pol polyprotein
HmN_000213100	EmuJ_000228000	ORTHOMCL6906	ORTHOMCL7751	Paramyosin	kinesin protein kif3b	kinesin protein kif3b
HmN_000213200	EmuJ_000228150	ORTHOMCL6905	ORTHOMCL7750	Protocadherin-11 X-linked	protocadherin fat 3	protocadherin fat 3
HmN_000213300		ORTHOMCL6904	ORTHOMCL7749		hypothetical protein;transfer RNA-Arg	hypothetical protein
HmN_000213600	EmuJ_000214000	ORTHOMCL600	ORTHOMCL681	Pleckstrin homology domain-containing family G member 5	hypothetical protein;transfer RNA-Leu	hypothetical transcript
HmN_000213700	EmuJ_000214100	ORTHOMCL6903	ORTHOMCL7748	26S proteasome non-ATPase regulatory subunit 5	26S proteasome non ATPase regulatory subunit 5	26S proteasome non ATPase regulatory
HmN_000213800	EmuJ_000214200	ORTHOMCL6902	ORTHOMCL7747	U3 small nucleolar ribonucleoprotein protein IMP3	U3 small nucleolar ribonucleoprotein	U3 small nucleolar ribonucleoprotein
HmN_000213900	EmuJ_000214300	ORTHOMCL1544	ORTHOMCL1767	Multiple epidermal growth factor-like domains protein 6	receptor type tyrosine protein phosphatase zeta	receptor type tyrosine protein
HmN_000214000	EmuJ_000460800	ORTHOMCL6901	ORTHOMCL2472	Rab9 effector protein with kelch motifs	rab9 effector protein with kelch motifs
HmN_000214100	EmuJ_001029400	ORTHOMCL1543	ORTHOMCL1766	Recombining binding protein suppressor of hairless	recombining binding protein suppressor of hairless	recombining binding protein suppressor
HmN_000214200	EmuJ_001029600	ORTHOMCL6900	ORTHOMCL7746	Ubiquitin carboxyl-terminal hydrolase isozyme L3	recombining binding protein suppressor of	recombining binding protein suppressor
HmN_000214300	EmuJ_001029700	ORTHOMCL6899	ORTHOMCL7745	Phosphatidylinositol N-acetylglucosaminyltransferase subunit C	phosphatidylinositol	phosphatidylinositol
HmN_000214400		ORTHOMCL6898	ORTHOMCL7744		expressed protein	hypothetical transcript
HmN_000214600	EmuJ_001029800	ORTHOMCL6897	ORTHOMCL7743	Glycogen [starch] synthase	expressed protein	hypothetical transcript
HmN_000214700	EmuJ_001029900	ORTHOMCL6896	ORTHOMCL7742	DnaJ homolog subfamily C member 5	cysteine string protein	cysteine string protein
HmN_000214800	EmuJ_001030200	ORTHOMCL6895	ORTHOMCL7741	anoctamin	protein of unknown function DUF590	protein of unknown function DUF590
HmN_000214900	EmuJ_001030300	ORTHOMCL6894	ORTHOMCL1765		expressed protein	hypothetical transcript
HmN_000215000	EmuJ_001030800	ORTHOMCL6893	ORTHOMCL7740		protocadherin 11	protocadherin 11
HmN_000215100	EmuJ_001030900	ORTHOMCL6892	ORTHOMCL7739		Basic leucine zipper (bZIP) transcription factor	Basic leucine zipper (bZIP)
HmN_000215200	EmuJ_001031000	ORTHOMCL6891	ORTHOMCL7738	Exostosin-1	exostosin 1	exostosin 1
HmN_000215300	EmuJ_001031100	ORTHOMCL6890		Serine/threonine-protein phosphatase PP1-gamma catalytic subunit	serine:threonine protein phosphatase PP1 gamma	serine:threonine protein phosphatase PP1
HmN_000215400	EmuJ_001031200	ORTHOMCL6889	ORTHOMCL7737	Regulator of chromosome condensation	Regulator of chromosome condensation	RCC1
HmN_000215500	EmuJ_001031500	ORTHOMCL6888	ORTHOMCL7736	N-lysine methyltransferase KMT5A	histone lysine n methyltransferase setd8	histone lysine n methyltransferase
HmN_000215600		ORTHOMCL6887	ORTHOMCL7735		hypothetical protein	hypothetical transcript
HmN_000215800	EmuJ_001031600	ORTHOMCL6885	ORTHOMCL7734	Neurocalcin-delta	neuronal calcium sensor	neuronal calcium sensor
HmN_000215900	EmuJ_000374300;EmuJ_001031700;EmuJ_000855000	ORTHOMCL6884	ORTHOMCL7733	Probable cytosol aminopeptidase	neuronal calcium sensor	neuronal calcium sensor
HmN_000216200		ORTHOMCL6883	ORTHOMCL7732		tetraspanin	tetraspanin
HmN_000216300	EmuJ_001031800	ORTHOMCL6882		Kinase D-interacting substrate of 220 kDa	kinase D interacting substrate of 220 kDa
HmN_000216400	EmuJ_001031900	ORTHOMCL6881	ORTHOMCL7731		kinase D interacting substrate of 220 kDa	kinase D interacting substrate of 220
HmN_000217100		ORTHOMCL6880			hypothetical protein
HmN_000217200		ORTHOMCL6879	ORTHOMCL7730		tight junction protein ZO 3	tight junction protein ZO 3
HmN_000217400	EmuJ_000499400	ORTHOMCL6878	ORTHOMCL7729	DNA excision repair protein ERCC-6-like	DNA excision repair protein ERCC 6	DNA excision repair protein ERCC 6
HmN_000217500	EmuJ_000726300	ORTHOMCL6877	ORTHOMCL7728	40S ribosomal protein S2	40S ribosomal protein S2	40S ribosomal protein S2
HmN_000217600	EmuJ_000726100	ORTHOMCL6876	ORTHOMCL1760	Serine/threonine-protein kinase SIK2	serine:threonine protein kinase SIK1	serine:threonine protein kinase SIK1
HmN_000217800		ORTHOMCL6875	ORTHOMCL7727		hypothetical protein	hypothetical transcript
HmN_000217900	EmuJ_000963400	ORTHOMCL6874	ORTHOMCL7726	protein tyrosine sulfotransferase	hypothetical protein	hypothetical transcript
HmN_000218000	EmuJ_000963000	ORTHOMCL6873	ORTHOMCL890	Cytoplasmic tRNA 2-thiolation protein 1	expressed protein
HmN_000218100	EmuJ_000962500	ORTHOMCL6872	ORTHOMCL7725	Protein phosphatase 1 regulatory subunit 3B	Protein phosphatase 1 regulatory subunit 3B	Protein phosphatase 1 regulatory subunit
HmN_000218200	EmuJ_000962700	ORTHOMCL6871	ORTHOMCL7724	Neuroligin-2	family S9 non peptidase ue (S09 family)	family S9 non peptidase ue (S09 family)
HmN_000218300	EmuJ_000962800	ORTHOMCL6870	ORTHOMCL889		rab6 interacting protein 2:elks:erc:cast
HmN_000218400	EmuJ_000962800	ORTHOMCL6869	ORTHOMCL889	ERC protein 2	ELKS:Rab6 interacting:CAST family
HmN_000218500	EmuJ_000962900	ORTHOMCL6868	ORTHOMCL7723	Insulin-like growth factor 1 receptor	insulin receptor	insulin receptor
HmN_000218600	EmuJ_000962400	ORTHOMCL6867	ORTHOMCL7722	Protein AF-9 homolog	Protein ENL	Protein ENL
HmN_000218700	EmuJ_000998300	ORTHOMCL6866	ORTHOMCL7721	Pancreas transcription factor 1 subunit alpha	pancreas transcription factor 1 subunit	pancreas transcription factor 1 subunit
HmN_000218900	EmuJ_000998500	ORTHOMCL6865	ORTHOMCL7720	GTP-binding protein 1	gtp binding protein 2	gtp binding protein 2
HmN_000219000	EmuJ_000998600	ORTHOMCL6864	ORTHOMCL2724		protein ACN9	mitochondrial
HmN_000219100	EmuJ_000998700	ORTHOMCL6863	ORTHOMCL7719	Protein capicua homolog	protein capicua	protein capicua
HmN_000219600	EmuJ_000736400	ORTHOMCL6862	ORTHOMCL7718	60S acidic ribosomal protein P2	60S acidic ribosomal protein P2	60S acidic ribosomal protein P2
HmN_000219900	EmuJ_000736050	ORTHOMCL6861	ORTHOMCL7717	NAD(P)H-hydrate epimerase	apolipoprotein A I binding protein	apolipoprotein A I binding protein
HmN_000220000	EmuJ_000736000	ORTHOMCL1532	ORTHOMCL1757	talin	apolipoprotein A I binding protein	apolipoprotein A I binding protein
HmN_000220100		ORTHOMCL6860	ORTHOMCL7716		hypothetical protein	hypothetical protein
HmN_000220400		ORTHOMCL6859	ORTHOMCL7715	Uncharacterized protein K02A2.6	Gap Pol polyprotein	Gap Pol polyprotein
HmN_000220500	EmuJ_000735900	ORTHOMCL6858	ORTHOMCL7714		conserved hypothetical protein	conserved hypothetical protein
HmN_000220600	EmuJ_000735800	ORTHOMCL6857	ORTHOMCL7713	Photosynthetic reaction centre L M	Photosynthetic reaction centre	L M
HmN_000220700	EmuJ_000735700	ORTHOMCL6856	ORTHOMCL7712	subdomain 1	Pyridoxal phosphate dependent transferase	major region
HmN_000220800	EmuJ_000735600	ORTHOMCL6855	ORTHOMCL7711	peptidyl tRNA hydrolase 2 mitochondrial	peptidyl tRNA hydrolase 2	mitochondrial
HmN_000220900	EmuJ_000735500	ORTHOMCL6854	ORTHOMCL7710	Nucleolar complex protein 3 homolog	nucleolar complex protein 3	nucleolar complex protein 3
HmN_000221000	EmuJ_000735400	ORTHOMCL6853	ORTHOMCL7709	Cell division cycle protein 123 homolog	cell division cycle protein 123	cell division cycle protein 123
HmN_000221100	EmuJ_000735300	ORTHOMCL1531	ORTHOMCL1756	APOBEC1 complementation factor	apobec1 complementation factor	apobec1 complementation factor
HmN_000221200	EmuJ_000735200	ORTHOMCL6852	ORTHOMCL7708	Cleavage stimulation factor subunit 2	cleavage stimulation factor subunit 2	cleavage stimulation factor subunit 2
HmN_000221300	EmuJ_000735000	ORTHOMCL6851	ORTHOMCL7707	Tubulin alpha-4A chain	tubulin alpha chain	tubulin alpha chain
HmN_000221400	EmuJ_000734900	ORTHOMCL6850	ORTHOMCL7706		Orphan Rhodopsin-like G protein-coupled receptor	Orphan Rhodopsin-like G protein-coupled
HmN_000221500	EmuJ_000734800	ORTHOMCL6849	ORTHOMCL7705		conserved hypothetical protein	conserved hypothetical protein
HmN_000221600	EmuJ_000734700	ORTHOMCL1530	ORTHOMCL1755	Troponin I	troponin i	troponin i
HmN_000221700	EmuJ_000734500	ORTHOMCL6848	ORTHOMCL7704		hypothetical protein	hypothetical protein
HmN_000221900	EmuJ_000734400	ORTHOMCL6847	ORTHOMCL7703	Uridine phosphorylase	uridine phosphorylase 1	uridine phosphorylase 1
HmN_000222800		ORTHOMCL6845	ORTHOMCL7701	receptor type tyrosine-protein phosphatase delta	Ptprd protein	Ptprd protein
HmN_000223100	EmuJ_000076700	ORTHOMCL6844	ORTHOMCL7700	BTB/POZ domain-containing adapter for CUL3-mediated RhoA degradation protein 2	BTB:POZ domain containing protein	BTB:POZ domain containing protein
HmN_000223200	EmuJ_000076600	ORTHOMCL1529	ORTHOMCL1752	ATPase family AAA domain-containing protein 1	ATPase family AAA domain containing protein 1 B	ATPase family AAA domain containing protein 1 B
HmN_000223400	EmuJ_000076500	ORTHOMCL6843	ORTHOMCL7699		conserved hypothetical protein	conserved hypothetical protein
HmN_000223500	EmuJ_000076400	ORTHOMCL6842	ORTHOMCL7698	Rho guanine nucleotide exchange factor 5	guanine nucleotide exchange factor	guanine nucleotide exchange factor
HmN_000223600	EmuJ_000075900	ORTHOMCL6841	ORTHOMCL7697	Protein bicaudal C homolog 1	protein bicaudal C 1	protein bicaudal C 1
HmN_000223700	EmuJ_000075800	ORTHOMCL1528	ORTHOMCL679	Epidermal growth factor receptor	epidermal growth factor receptor	epidermal growth factor receptor
HmN_000223900	EmuJ_000075700	ORTHOMCL6840	ORTHOMCL7696	5-demethoxyubiquinone hydroxylase	coenzyme q10 biosynthesis protein	coenzyme q10 biosynthesis protein
HmN_000224000	EmuJ_000075600	ORTHOMCL6839	ORTHOMCL7695	Alpha-tubulin N-acetyltransferase 1	alpha tubulin N acetyltransferase	alpha tubulin N acetyltransferase
HmN_000224100	EmuJ_000075400	ORTHOMCL6838	ORTHOMCL7694		PERQ amino acid rich with GYF domain containing protein	PERQ amino acid rich with GYF domain containing
HmN_000224200	EmuJ_001192400	ORTHOMCL6837	ORTHOMCL7693	erf1 methyltransferase catalytic subunit mtq2	hemK methyltransferase family	hemK methyltransferase family
HmN_000224300	EmuJ_000075300	ORTHOMCL6836	ORTHOMCL7692	ER membrane protein complex subunit 7	protein of unknown function DUF2012	protein of unknown function DUF2012
HmN_000224400		ORTHOMCL6835	ORTHOMCL7691	Mitogen-activated protein kinase 14	p38 MAP kinase MPK2 protein	p38 MAP kinase MPK2 protein
HmN_000224500	EmuJ_000075200	ORTHOMCL6834	ORTHOMCL7690		peptidyl prolyl cis trans isomerase FKBP5	peptidyl prolyl cis trans isomerase FKBP5
HmN_000224600	EmuJ_000075000	ORTHOMCL6833	ORTHOMCL7689	Growth arrest-specific protein 2	GAS2 protein 3	GAS2 protein 3
HmN_000224900	EmuJ_000074500	ORTHOMCL6832	ORTHOMCL7688	Cytochrome b-c1 complex subunit 7	Ubiquinol cytochrome c reductase complex 14 kDa	Ubiquinol cytochrome c reductase complex 14 kDa
HmN_000225000	EmuJ_000074400	ORTHOMCL6831	ORTHOMCL7687	Ankyrin-3	ankyrin repeat domain containing protein 39	ankyrin repeat domain containing protein 39
HmN_000225100	EmuJ_000074300	ORTHOMCL6830	ORTHOMCL7686	dynein light chain tctex type	dynein light chain	dynein light chain
HmN_000225200	EmuJ_000074200	ORTHOMCL6829	ORTHOMCL7685		hypothetical protein	hypothetical protein
HmN_000225300	EmuJ_000076800	ORTHOMCL6828	ORTHOMCL7684		conserved hypothetical protein	conserved hypothetical protein
HmN_000225400	EmuJ_000076900	ORTHOMCL6827	ORTHOMCL7683	Adenosylhomocysteinase	adenosylhomocysteinase	adenosylhomocysteinase
HmN_000225500	EmuJ_000077000	ORTHOMCL6826	ORTHOMCL7682	Cyclin-G-associated kinase	cyclin g associated kinase	cyclin g associated kinase
HmN_000225600	EmuJ_000077100	ORTHOMCL6825	ORTHOMCL7681	Galanin receptor type 2	Putative Peptide (Allatostatin-like) G protein-coupled receptor	Putative Peptide (Allatostatin-like) G
HmN_000225700	EmuJ_000077200	ORTHOMCL6824	ORTHOMCL7680	Solute carrier family 25 member 46	Mitochondrial substrate solute carrier	Mitochondrial substrate solute carrier
HmN_000226000	EmuJ_000321900	ORTHOMCL6823	ORTHOMCL7679	E3 SUMO-protein ligase PIAS2	miz zinc finger family protein	miz zinc finger family protein
HmN_000226300	EmuJ_000323700	ORTHOMCL6822	ORTHOMCL7678	potassium voltage gated channel subfamily c member	Potassium voltage gated channel protein Shaw
HmN_000226500	EmuJ_000324100	ORTHOMCL6821	ORTHOMCL7677	Lon protease homolog	vesicular amine transporter	vesicular amine transporter
HmN_000226600	EmuJ_000305400	ORTHOMCL6820	ORTHOMCL7676	Calponin-3	calponin	calponin
HmN_000226700	EmuJ_000305600	ORTHOMCL6819	ORTHOMCL7675	Actin-related protein 2/3 complex subunit 2	actin protein 2:3 complex subunit 2	actin protein 2:3 complex subunit 2
HmN_000226900	EmuJ_000305900	ORTHOMCL6818	ORTHOMCL7674	Guanine nucleotide-binding protein G(q) subunit alpha	guanine nucleotide binding protein G(q) subunit	guanine nucleotide binding protein G(q) subunit
HmN_000227000	EmuJ_000306100	ORTHOMCL6817	ORTHOMCL7673	Probable palmitoyltransferase ZDHHC21	expressed protein	expressed protein
HmN_000227100	EmuJ_000682100	ORTHOMCL6816	ORTHOMCL7672	Frizzled-7	frizzled	frizzled
HmN_000227200	EmuJ_000682000	ORTHOMCL6815	ORTHOMCL7671		conserved hypothetical protein	conserved hypothetical protein
HmN_000227300		ORTHOMCL6814	ORTHOMCL7670		hypothetical protein	hypothetical protein
HmN_000227700		ORTHOMCL6813	ORTHOMCL7669		hypothetical protein	hypothetical protein
HmN_000228000	EmuJ_000265000	ORTHOMCL6812	ORTHOMCL7668	Ankyrin repeat and zinc finger domain-containing protein 1	ankyrin repeat and zinc finger domain containing protein	ankyrin repeat and zinc finger domain containing
HmN_000228100	EmuJ_000264900	ORTHOMCL6811	ORTHOMCL7667	Stress-induced-phosphoprotein 1	stress induced phosphoprotein 1	stress induced phosphoprotein 1
HmN_000228200	EmuJ_000264700	ORTHOMCL597	ORTHOMCL677		expressed protein	hypothetical transcript
HmN_000228300	EmuJ_000264400	ORTHOMCL6810	ORTHOMCL7666		expressed conserved protein	expressed conserved protein
HmN_000228400	EmuJ_000264300	ORTHOMCL6809	ORTHOMCL7665	Myelin expression factor 2	rna recognition motif (rrm) domain containing protein	rna recognition motif (rrm) domain containing
HmN_000228600	EmuJ_000263500	ORTHOMCL6808	ORTHOMCL7664	ORM1-like protein 1	ormdl protein	ormdl protein
HmN_000228700	EmuJ_000263400	ORTHOMCL6807	ORTHOMCL7663	Transmembrane emp24 domain-containing protein 5	transmembrane emp24 domain containing protein 7	transmembrane emp24 domain containing protein 7
HmN_000228800	EmuJ_001003100	ORTHOMCL6806	ORTHOMCL7662	Wee1-like protein kinase	wee1 protein kinase	wee1 protein kinase
HmN_000228900	EmuJ_000263210	ORTHOMCL6805	ORTHOMCL7661	Conserved oligomeric Golgi complex subunit 7	oligomeric golgi complex subunit 7	oligomeric golgi complex subunit 7
HmN_000229100	EmuJ_001152900	ORTHOMCL6804	ORTHOMCL7660	Rho GDP-dissociation inhibitor 1	expressed protein	expressed protein
HmN_000229200	EmuJ_001152800	ORTHOMCL6803	ORTHOMCL7659	Serine/threonine-protein phosphatase 2A 65 kDa regulatory subunit A alpha isoform	Serine:threonine protein phosphatase 2A 65 kDa	Serine:threonine protein phosphatase 2A 65 kDa
HmN_000229300	EmuJ_001153100	ORTHOMCL6802	ORTHOMCL7658	Inositol polyphosphate multikinase	inositol polyphosphate multikinase	inositol polyphosphate multikinase
HmN_000229400	EmuJ_001163100	ORTHOMCL6801	ORTHOMCL7657		conserved hypothetical protein	conserved hypothetical protein
HmN_000229700	EmuJ_001163200	ORTHOMCL6800	ORTHOMCL7656	aldo keto reductase family 1 member B4	aldo keto reductase family 1	member B4
HmN_000229860	EmuJ_001163250	ORTHOMCL6799	ORTHOMCL7655	Mesencephalic astrocyte-derived neurotrophic factor homolog	dna replication complex gins protein sld5
HmN_000229900	EmuJ_001163600	ORTHOMCL6798	ORTHOMCL7654	Magnesium transporter protein 1	magnesium transporter protein 1	magnesium transporter protein 1
HmN_000230000	EmuJ_001163700	ORTHOMCL6797	ORTHOMCL7653	Hydrocephalus-inducing protein	hydrocephalus inducing protein	hydrocephalus inducing protein
HmN_000230100	EmuJ_001164100	ORTHOMCL6796	ORTHOMCL7652	Chaperone protein DnaJ	hydrocephalus inducing protein	hydrocephalus inducing protein
HmN_000230200	EmuJ_001164300	ORTHOMCL6795	ORTHOMCL7651	Glycoprotein-N-acetylgalactosamine 3-beta-galactosyltransferase 1	glycoprotein N acetylgalactosamine	glycoprotein N acetylgalactosamine
HmN_000230300		ORTHOMCL6794	ORTHOMCL7650	Glycoprotein-N-acetylgalactosamine 3-beta-galactosyltransferase 1	glycoprotein N acetylgalactosamine	glycoprotein N acetylgalactosamine
HmN_000230400	EmuJ_001164500	ORTHOMCL6793	ORTHOMCL7649	Magnesium transporter protein 1	magnesium transporter protein	magnesium transporter protein
HmN_000230900	EmuJ_002112500	ORTHOMCL6792	ORTHOMCL7648		expressed protein	expressed protein
HmN_000231000	EmuJ_001165300	ORTHOMCL6791	ORTHOMCL7647	CST complex subunit STN1	CST complex subunit STN1	CST complex subunit STN1
HmN_000231100	EmuJ_001165400	ORTHOMCL1524	ORTHOMCL1748		Orphan Rhodopsin-like G protein-coupled receptor	Orphan Rhodopsin-like G protein-coupled
HmN_000231200	EmuJ_001165500;EmuJ_000796600	ORTHOMCL6790	ORTHOMCL7646	Glutamyl-tRNA(Gln) amidotransferase subunit D	Ankyrin	Ankyrin
HmN_000231300	EmuJ_001165600	ORTHOMCL6789	ORTHOMCL7645		hypothetical protein	hypothetical protein
HmN_000231400	EmuJ_000545600	ORTHOMCL6788	ORTHOMCL7644	ATP-dependent RNA helicase DDX1	ATP dependent RNA helicase Ddx1	ATP dependent RNA helicase Ddx1
HmN_000231500	EmuJ_000092800	ORTHOMCL6787	ORTHOMCL7643	Transaldolase	ATP dependent RNA helicase Ddx1	ATP dependent RNA helicase Ddx1
HmN_000231600	EmuJ_000092900	ORTHOMCL6786	ORTHOMCL7642	Nuclear pore complex protein Nup155	nuclear pore complex protein nup155	nuclear pore complex protein nup155
HmN_000231700		ORTHOMCL6785	ORTHOMCL7641	tctex1 domain containing protein	Tctex 1	Tctex 1
HmN_000231800	EmuJ_000093100;EmuJ_000006300	ORTHOMCL6784	ORTHOMCL7640	Amiloride-sensitive sodium channel subunit alpha	FMRFamide activated amiloride sensitive sodium	FMRFamide activated amiloride sensitive sodium
HmN_000231900		ORTHOMCL6783	ORTHOMCL7639	Enolase 4	enolase protein ENO4	enolase protein ENO4
HmN_000232000	EmuJ_000093200	ORTHOMCL6782	ORTHOMCL7638	EF HAND 1 calcium binding site	EF HAND 1	calcium binding site
HmN_000232150	EmuJ_000093300	ORTHOMCL6781	ORTHOMCL7637	SIN3-HDAC complex-associated factor	protein FAM60A	protein FAM60A
HmN_000232300		ORTHOMCL6780	ORTHOMCL7636		hypothetical protein	hypothetical protein
HmN_000232400	EmuJ_000093400	ORTHOMCL6779	ORTHOMCL7635	Beta-1	protein of unknown function DUF23	protein of unknown function DUF23
HmN_000232700	EmuJ_000093900	ORTHOMCL6778	ORTHOMCL7634	Band 4.1-like protein 1	SPRY domain containing protein	SPRY domain containing protein
HmN_000232800	EmuJ_000094000	ORTHOMCL6777	ORTHOMCL7633	UPF0073 inner membrane protein YqfA	monocyte to macrophage differentiation protein	monocyte to macrophage differentiation protein
HmN_000232900		ORTHOMCL6776	ORTHOMCL7632	Serine/threonine-protein kinase haspin	serine:threonine protein kinase haspin	serine:threonine protein kinase haspin
HmN_000233200	EmuJ_000094700	ORTHOMCL6775	ORTHOMCL7631	Phosducin-like protein 3	Viral IAP associated factor	Viral IAP associated factor
HmN_000233300	EmuJ_000094600	ORTHOMCL6774	ORTHOMCL7630	Protein disulfide-isomerase	Viral IAP associated factor	Viral IAP associated factor
HmN_000233400	EmuJ_000094300	ORTHOMCL6773	ORTHOMCL7629	60S ribosomal protein L10	ribosomal protein L10	ribosomal protein L10
HmN_000233500	EmuJ_000094400	ORTHOMCL6772	ORTHOMCL7628	Dolichyl-diphosphooligosaccharide--protein glycosyltransferase subunit DAD1	ribosomal protein L10	ribosomal protein L10
HmN_000233700	EmuJ_001166200	ORTHOMCL1522	ORTHOMCL1746	Talin-1	talin 2	talin 2
HmN_000234000	EmuJ_000984500	ORTHOMCL6771	ORTHOMCL7627		hypothetical protein	hypothetical protein
HmN_000234100	EmuJ_001165800	ORTHOMCL6770	ORTHOMCL7626	Sodium/potassium/calcium exchanger 5	sodium:potassium:calcium exchanger	sodium:potassium:calcium exchanger
HmN_000234200	EmuJ_001165700	ORTHOMCL6769	ORTHOMCL7625	Uncharacterized protein C19orf47 homolog	Sterile alpha motif type	Sterile alpha motif type
HmN_000234300	EmuJ_000092500	ORTHOMCL6768	ORTHOMCL7624	Metaxin-1	metaxin 1	metaxin 1
HmN_000234350	EmuJ_000092400	ORTHOMCL6767	ORTHOMCL7623		neuropeptide	neuropeptide
HmN_000234400		ORTHOMCL6766	ORTHOMCL7622		expressed protein	expressed protein
HmN_000234600	EmuJ_000937800	ORTHOMCL6765	ORTHOMCL7621	Zinc finger protein 316	zinc finger protein	zinc finger protein
HmN_000234700	EmuJ_000937700	ORTHOMCL6764	ORTHOMCL7620	Tropomodulin-1	tropomodulin	tropomodulin
HmN_000234800	EmuJ_000937500	ORTHOMCL6763	ORTHOMCL7619	ras related protein rab-a	Rab3	Rab3
HmN_000235000	EmuJ_000920400	ORTHOMCL6762	ORTHOMCL7618	Hsp90 co-chaperone Cdc37	CDC37 cell division cycle 37	CDC37 cell division cycle 37
HmN_000235300	EmuJ_000920000	ORTHOMCL6761	ORTHOMCL7617		hypothetical protein	hypothetical protein
HmN_000235400	EmuJ_000919900	ORTHOMCL6760	ORTHOMCL7616	Dorsal-ventral patterning tolloid-like protein 1	neuropilin (nrp) and tolloid (tll)	neuropilin (nrp) and tolloid (tll)
HmN_000235500	EmuJ_000919700	ORTHOMCL6759	ORTHOMCL7615	THO complex subunit 3	tho complex subunit 3	tho complex subunit 3
HmN_000235700	EmuJ_000919500	ORTHOMCL6758	ORTHOMCL7614	Phosphatidylinositol N-acetylglucosaminyltransferase subunit Q	phosphatidylinositol	phosphatidylinositol
HmN_000235800	EmuJ_000919400	ORTHOMCL6757	ORTHOMCL7613	ATP synthase subunit O	H+ transporting ATP synthase O subunit	H transporting ATP synthase O subunit
HmN_000235900	EmuJ_000935400	ORTHOMCL6756	ORTHOMCL7612		Immunoglobulin	Immunoglobulin
HmN_000236000	EmuJ_000935200	ORTHOMCL6755	ORTHOMCL7611	Synaptic vesicle membrane protein VAT-1 homolog	synaptic vesicle membrane protein VAT 1	synaptic vesicle membrane protein VAT 1
HmN_000236100	EmuJ_000583000	ORTHOMCL1638	ORTHOMCL7610		hypothetical protein	hypothetical protein
HmN_000236200	EmuJ_000583100	ORTHOMCL6754	ORTHOMCL7609	Calcium-activated potassium channel subunit alpha-1	calcium activated potassium channel variant	calcium activated potassium channel variant
HmN_000236300	EmuJ_000583200	ORTHOMCL6753	ORTHOMCL7608		expressed protein	expressed protein
HmN_000236400	EmuJ_000583400	ORTHOMCL6752	ORTHOMCL7607	Synaptotagmin-1	synaptotagmin	synaptotagmin
HmN_000236500	EmuJ_000583700	ORTHOMCL6751	ORTHOMCL7606	Protocadherin-11 X-linked	protocadherin 11	protocadherin 11
HmN_000236700	EmuJ_000583800	ORTHOMCL6750	ORTHOMCL7605	Aldehyde dehydrogenase	Fatty aldehyde dehydrogenase	Fatty aldehyde dehydrogenase
HmN_000236800	EmuJ_000583900	ORTHOMCL6749	ORTHOMCL2427	40S ribosomal protein S21	40S ribosomal protein S21	40S ribosomal protein S21
HmN_000237000		ORTHOMCL6748	ORTHOMCL7604	Proto-oncogene tyrosine-protein kinase LCK	lymphocyte specific protein tyrosine kinase	lymphocyte specific protein tyrosine kinase
HmN_000237100		ORTHOMCL6747	ORTHOMCL7603		hypothetical protein	hypothetical protein
HmN_000237400	EmuJ_000332600;EmuJ_000344300;EmuJ_000263700;EmuJ_000476100;EmuJ_000696200;EmuJ_002221700;EmuJ_000282500;EmuJ_002147900;EmuJ_000519700;EmuJ_002223500;EmuJ_000246000;EmuJ_000971300;EmuJ_002212300;EmuJ_000835700;EmuJ_000696300;EmuJ_000681300;EmuJ_000420600;EmuJ_002194100;EmuJ_002198500;EmuJ_001087600;EmuJ_002185500;EmuJ_001192800;EmuJ_000078300;EmuJ_000370100;EmuJ_000994700;EmuJ_001155500;EmuJ_0022…	ORTHOMCL6746	ORTHOMCL7602	transposon tf2 polyprotein	wiskott Aldrich syndrome protein family member	wiskott Aldrich syndrome protein family member
HmN_000237500		ORTHOMCL6745	ORTHOMCL7601		expressed protein	expressed protein
HmN_000237700	EmuJ_000585800	ORTHOMCL1518	ORTHOMCL1744	Glycerol-3-phosphate dehydrogenase [NAD(+)]	glycerol 3 phosphate dehydrogenase	glycerol 3 phosphate dehydrogenase
HmN_000237800	EmuJ_000585900	ORTHOMCL1517	ORTHOMCL1743	dual specificity protein phosphatase cdc14a	dual specificity protein phosphatase CDC14A	dual specificity protein phosphatase CDC14A
HmN_000237900	EmuJ_000586000	ORTHOMCL6744	ORTHOMCL7600	WD repeat-containing protein 46	WD repeat containing protein 46	hypothetical transcript
HmN_000238000	EmuJ_000586200	ORTHOMCL6743	ORTHOMCL7599	SANT DNA binding	SANT	DNA binding
HmN_000238100	EmuJ_000586300	ORTHOMCL6742	ORTHOMCL7598	Coiled-coil domain-containing protein 40	coiled coil domain containing protein 40	coiled coil domain containing protein 40
HmN_000238200	EmuJ_000586500	ORTHOMCL6741	ORTHOMCL7597	Ufm1-specific protease 2	Ufm1 specific protease 2	Ufm1 specific protease 2
HmN_000238400	EmuJ_000586800;EmuJ_000586900	ORTHOMCL6740	ORTHOMCL7596	Monocarboxylate transporter 12	oxalate:formate antiporter	oxalate:formate antiporter
HmN_000238600	EmuJ_000587400	ORTHOMCL6739	ORTHOMCL7595	Glutamate receptor 2	glutamate receptor 2	glutamate receptor 2
HmN_000238700	EmuJ_000587500	ORTHOMCL6738	ORTHOMCL7594	indoleamine 23 dioxygenase 2	indoleamine 2	3 dioxygenase 2
HmN_000238800	EmuJ_000587600	ORTHOMCL6737	ORTHOMCL7593	Growth factor receptor-bound protein 2	growth factor receptor bound protein 2	growth factor receptor bound protein 2
HmN_000238900	EmuJ_000587700	ORTHOMCL1516	ORTHOMCL1742	Scaffold attachment factor B1	Scaffold attachment factor B2	Scaffold attachment factor B2
HmN_000239100	EmuJ_000587800	ORTHOMCL6736	ORTHOMCL7592		expressed conserved protein	expressed conserved protein
HmN_000239200	EmuJ_000587900	ORTHOMCL6735	ORTHOMCL7591	Translation initiation factor eIF-2B subunit delta	translation initiation factor eIF 2B subunit	translation initiation factor eIF 2B subunit
HmN_000239400	EmuJ_000588400;EmuJ_000588500;EmuJ_000588100;EmuJ_000588200	ORTHOMCL1515	ORTHOMCL1741	Tyrosine-protein kinase CSK	tyrosine protein kinase csk	tyrosine protein kinase csk
HmN_000239500	EmuJ_000588700	ORTHOMCL595	ORTHOMCL674	Protein furry	protein furry	protein furry
HmN_000239800	EmuJ_000589200	ORTHOMCL6734	ORTHOMCL7590	Enhancer of mRNA-decapping protein 4	enhancer of mRNA decapping protein 4	enhancer of mRNA decapping protein 4
HmN_000239900	EmuJ_000589400	ORTHOMCL6733	ORTHOMCL7589	SAGA-associated factor 11 homolog	ataxin 7 protein 3	ataxin 7 protein 3
HmN_000240100	EmuJ_000589700	ORTHOMCL1514	ORTHOMCL1740		expressed conserved protein	expressed conserved protein
HmN_000240200	EmuJ_000589900	ORTHOMCL6732	ORTHOMCL7588		conserved hypothetical protein	conserved hypothetical protein
HmN_000240500	EmuJ_000590700	ORTHOMCL6731	ORTHOMCL1739	Pyruvate dehydrogenase E1 component subunit alpha	pyruvate dehydrogenase E1 component subunit	pyruvate dehydrogenase E1 component subunit
HmN_000240600	EmuJ_000590900	ORTHOMCL6730	ORTHOMCL7587	[Pyruvate dehydrogenase [acetyl-transferring]]-phosphatase 1	protein phosphatase 2C	protein phosphatase 2C
HmN_000240700	EmuJ_000591100	ORTHOMCL6729	ORTHOMCL7586	mRNA-decapping enzyme subunit 2	mRNA decapping enzyme 2	mRNA decapping enzyme 2
HmN_000240800	EmuJ_000591000	ORTHOMCL6728	ORTHOMCL7585	NAD(P) transhydrogenase subunit beta	nadp transhydrogenase	nadp transhydrogenase
HmN_000241000	EmuJ_000591200	ORTHOMCL6727	ORTHOMCL2393		conserved hypothetical protein	conserved hypothetical protein
HmN_000241100	EmuJ_000591300	ORTHOMCL6726	ORTHOMCL7584	Metabotropic glutamate receptor 3	metabotropic glutamate receptor 5	metabotropic glutamate receptor 5
HmN_000241200	EmuJ_000591600	ORTHOMCL6725	ORTHOMCL7583	Neuronal acetylcholine receptor subunit alpha-3	nAChR subunit	nAChR subunit
HmN_000241300	EmuJ_000591700	ORTHOMCL6724	ORTHOMCL7582	Decaprenyl-diphosphate synthase subunit 2	prenyl (decaprenyl) diphosphate synthase	prenyl (decaprenyl) diphosphate
HmN_000241400	EmuJ_000591900	ORTHOMCL6723	ORTHOMCL7581	serine/threonine protein kinase ick	serine:threonine protein kinase ICK	serine:threonine protein kinase ICK
HmN_000241900	EmuJ_000592400	ORTHOMCL6722	ORTHOMCL7580	Group XV phospholipase A2	phospholipase A	phospholipase A
HmN_000242300		ORTHOMCL6721	ORTHOMCL7578	Acyl-coenzyme A thioesterase 13	acyl coenzyme A thioesterase 13	acyl coenzyme A thioesterase 13
HmN_000242400	EmuJ_000140900	ORTHOMCL6720	ORTHOMCL7577	T-complex protein 1 subunit zeta	T complex protein 1 subunit zeta	T complex protein 1 subunit zeta
HmN_000242500	EmuJ_000141000	ORTHOMCL6719	ORTHOMCL7576	Lysosomal alpha-glucosidase	lysosomal alpha glucosidase	lysosomal alpha glucosidase
HmN_000242600	EmuJ_000141100	ORTHOMCL6718	ORTHOMCL2489	Leucine-rich repeat protein soc-2 homolog	leucine rich repeat and death domain containing protein
HmN_000242700	EmuJ_000141200	ORTHOMCL6717	ORTHOMCL7575	Mediator of RNA polymerase II transcription subunit 17	transcriptional co activator crsp77	transcriptional co activator crsp77
HmN_000242800	EmuJ_000141400	ORTHOMCL6716	ORTHOMCL7574	Nicastrin	Nicastrin	Nicastrin
HmN_000242900	EmuJ_000141500	ORTHOMCL6715	ORTHOMCL7573	Ubiquitin carboxyl-terminal hydrolase isozyme L5	ubiquitinyl hydrolase UCH37 (C12 family)	ubiquitinyl hydrolase UCH37 (C12
HmN_000243000		ORTHOMCL6714	ORTHOMCL7572	Ankyrin repeat domain-containing protein 17	ankyrin repeat and KH domain containing protein	hypothetical transcript
HmN_000243600		ORTHOMCL6712	ORTHOMCL2127		hypothetical protein
HmN_000244000			ORTHOMCL7571		hypothetical protein	hypothetical protein
HmN_000245400	EmuJ_001148300	ORTHOMCL6709	ORTHOMCL7569	CDGSH iron-sulfur domain-containing protein 2 homolog	expressed protein	expressed protein
HmN_000245500	EmuJ_001148200	ORTHOMCL6708	ORTHOMCL7568	26S proteasome non-ATPase regulatory subunit 13	26S proteasome regulatory subunit N1	26S proteasome regulatory subunit N1
HmN_000247100		ORTHOMCL6706	ORTHOMCL7566		hypothetical protein	hypothetical protein
HmN_000247200	EmuJ_000140500	ORTHOMCL6705	ORTHOMCL7565		hypothetical protein	hypothetical protein
HmN_000247300	EmuJ_000140400	ORTHOMCL6704	ORTHOMCL7564	Eukaryotic translation initiation factor eIF1	protein translation factor sui1	protein translation factor sui1
HmN_000247400	EmuJ_000140300	ORTHOMCL6703	ORTHOMCL7563		expressed protein	expressed protein
HmN_000247600	EmuJ_000140200	ORTHOMCL6702	ORTHOMCL7562	RNA-binding protein 26	expressed protein	expressed protein
HmN_000247700	EmuJ_002125100	ORTHOMCL6701	ORTHOMCL7561	Speedy protein A	speedy protein A	speedy protein A
HmN_000247800	EmuJ_000140100	ORTHOMCL6700	ORTHOMCL1736	Collagen alpha-1(IV) chain	Collagen alpha 1(V) chain	Collagen alpha 1(V) chain
HmN_000247900	EmuJ_000140000	ORTHOMCL6699	ORTHOMCL7560	Collagen alpha-1(IV) chain	collagen alpha(iv) chain	collagen alpha(iv) chain
HmN_000248000		ORTHOMCL6698	ORTHOMCL7559		hypothetical protein	hypothetical protein
HmN_000248100	EmuJ_000139900	ORTHOMCL6697	ORTHOMCL7558	Collagen alpha-1(IV) chain	collagen alpha 1(IV) chain	collagen alpha 1(IV) chain
HmN_000248200		ORTHOMCL6696	ORTHOMCL7557		collagen alpha 1(XXII) chain	collagen alpha 1(XXII) chain
HmN_000248300	EmuJ_000139800	ORTHOMCL6695	ORTHOMCL7556	Protein GPR108	G protein coupled receptor 108	G protein coupled receptor 108
HmN_000248400	EmuJ_000139600	ORTHOMCL1507	ORTHOMCL1735	echinoderm microtubule associated protein-like	echinoderm microtubule associated protein1	echinoderm microtubule associated protein1
HmN_000248500	EmuJ_000144800	ORTHOMCL6694	ORTHOMCL7555	N-acyl-phosphatidylethanolamine-hydrolyzing phospholipase D	n acyl phosphatidylethanolamine hydrolyzing	n acyl phosphatidylethanolamine hydrolyzing
HmN_000248600	EmuJ_000144900	ORTHOMCL6693	ORTHOMCL7554	Mitogen-activated protein kinase 14	mitogen activated protein kinase 14	mitogen activated protein kinase 14
HmN_000248700	EmuJ_000139050;EmuJ_000139100	ORTHOMCL6692	ORTHOMCL7553	double strand break repair protein mre	double strand break repair protein MRE11A	double strand break repair protein MRE11A
HmN_000248800	EmuJ_000139000	ORTHOMCL6691	ORTHOMCL7552	zinc finger C2H2 type	zinc finger	C2H2 type
HmN_000248900	EmuJ_000138900	ORTHOMCL6690	ORTHOMCL7551	e ubiquitin protein ligase rnf	goliath e3 ubiquitin ligase	goliath e3 ubiquitin ligase
HmN_000249100	EmuJ_000145800	ORTHOMCL6689	ORTHOMCL1734	NADH dehydrogenase [ubiquinone] 1 beta subcomplex subunit 7	NADH dehydrogenase (ubiquinone) 1 beta	NADH dehydrogenase (ubiquinone) 1 beta
HmN_000249300	EmuJ_000641000	ORTHOMCL6688	ORTHOMCL7550	and III	DNA directed RNA polymerases I	II
HmN_000249400	EmuJ_000640800	ORTHOMCL6687	ORTHOMCL7549	Activating signal cointegrator 1 complex subunit 1	Activating signal cointegrator 1 complex subunit	Activating signal cointegrator 1 complex
HmN_000249700	EmuJ_000651900	ORTHOMCL6686	ORTHOMCL7547	Zinc finger HIT type	Zinc finger	HIT type
HmN_000249800	EmuJ_000652000	ORTHOMCL6685	ORTHOMCL7546	Active breakpoint cluster region-related protein	Rac GTPase activating protein 1	Rac GTPase activating protein 1
HmN_000249900	EmuJ_000671500	ORTHOMCL6684	ORTHOMCL7545	Nuclear cap-binding protein subunit 1	nuclear cap binding protein subunit 1	nuclear cap binding protein subunit 1
HmN_000250000	EmuJ_000671300	ORTHOMCL1506	ORTHOMCL1733	Probable translation initiation factor eIF-2B subunit gamma	DNA polymerase epsilon catalytic subunit	DNA polymerase epsilon catalytic subunit
HmN_000250100	EmuJ_000671100	ORTHOMCL6683	ORTHOMCL7544	Nuclear receptor ROR-beta	nuclear receptor subfamily 1 group D	nuclear receptor subfamily 1 group D
HmN_000250200	EmuJ_000671000	ORTHOMCL6682	ORTHOMCL1732	glutamate receptor ionotropic nmda a	glutamate (NMDA) receptor subunit	glutamate (NMDA) receptor subunit
HmN_000250300	EmuJ_000670900	ORTHOMCL6681	ORTHOMCL7543	transcription elongation factor A (SII) 1	transcription elongation factor A (SII)	1
HmN_000250400	EmuJ_000670700;EmuJ_001119800	ORTHOMCL6680	ORTHOMCL7542	Glycine receptor subunit alpha-1	glycine receptor subunit beta	glycine receptor subunit beta
HmN_000250500	EmuJ_000670800	ORTHOMCL6679	ORTHOMCL7541	Rapamycin-insensitive companion of mTOR	rapamycin insensitive companion of mTOR	rapamycin insensitive companion of mTOR
HmN_000250600	EmuJ_000670500	ORTHOMCL6678	ORTHOMCL7540	Prolyl 4-hydroxylase subunit alpha-1	prolyl 4 hydroxylase subunit alpha 1	prolyl 4 hydroxylase subunit alpha 1
HmN_000250700	EmuJ_000670400	ORTHOMCL6677	ORTHOMCL7539	Proto-oncogene tyrosine-protein kinase Src	proto oncogene tyrosine protein kinase LCK	proto oncogene tyrosine protein kinase LCK
HmN_000250800	EmuJ_000670300	ORTHOMCL6676	ORTHOMCL7538		conserved hypothetical protein	conserved hypothetical protein
HmN_000250900	EmuJ_000670000	ORTHOMCL1505	ORTHOMCL1731	Serine/threonine-protein kinase PRP4 homolog	Serine:threonine protein kinase PRP4	Serine:threonine protein kinase PRP4
HmN_000251100	EmuJ_000670100	ORTHOMCL6675	ORTHOMCL7537	3'(2')5' bisphosphate nucleotidase 1	3'(2')	5' bisphosphate nucleotidase 1
HmN_000251200	EmuJ_000670200	ORTHOMCL6674	ORTHOMCL7536	Xylosyltransferase 1	xylosyltransferase	xylosyltransferase
HmN_000251300	EmuJ_000669700	ORTHOMCL590	ORTHOMCL671	cAMP-dependent protein kinase catalytic subunit alpha	cAMP dependent protein kinase catalytic subunit	cAMP dependent protein kinase catalytic subunit
HmN_000251600	EmuJ_000669500	ORTHOMCL6673	ORTHOMCL7535		Ensconsin (Microtubule associated protein 7)	Ensconsin (Microtubule associated protein 7)
HmN_000251700	EmuJ_000677500	ORTHOMCL6672	ORTHOMCL7534	Phosphatase and actin regulator 1	phosphatase and actin regulator 2	phosphatase and actin regulator 2
HmN_000251800	EmuJ_000677300	ORTHOMCL6671	ORTHOMCL7533	Very-long-chain (3R)-3-hydroxyacyl-CoA dehydratase 2	protein tyrosine phosphatase protein	protein tyrosine phosphatase protein
HmN_000251900	EmuJ_000677200	ORTHOMCL6670	ORTHOMCL7532	Peptidyl-prolyl cis-trans isomerase E	peptidyl prolyl cis trans isomerase E	peptidyl prolyl cis trans isomerase E
HmN_000252000	EmuJ_000677100		ORTHOMCL7531	Protein phosphatase 1 regulatory inhibitor subunit 16B	expressed protein	expressed protein
HmN_000252100		ORTHOMCL6669	ORTHOMCL7530	transient receptor potential cation channel subfamily m member	protein phosphatase 1 regulatory inhibitor	protein phosphatase 1 regulatory inhibitor
HmN_000252400	EmuJ_000085200	ORTHOMCL6668	ORTHOMCL7529	Endoribonuclease Dicer	dicer 1	dicer 1
HmN_000252500	EmuJ_000332600;EmuJ_000344300;EmuJ_000263700;EmuJ_000476100;EmuJ_000696200;EmuJ_002221700;EmuJ_000282500;EmuJ_002147900;EmuJ_000519700;EmuJ_002223500;EmuJ_000246000;EmuJ_000971300;EmuJ_002212300;EmuJ_000835700;EmuJ_000696300;EmuJ_000681300;EmuJ_000420600;EmuJ_002194100;EmuJ_002198500;EmuJ_001087600;EmuJ_002185500;EmuJ_001192800;EmuJ_000078300;EmuJ_000370100;EmuJ_000994700;EmuJ_001155500;EmuJ_0022…	ORTHOMCL6667	ORTHOMCL7528		gag pol polyprotein	gag pol polyprotein
HmN_000252700	EmuJ_000626800	ORTHOMCL6666	ORTHOMCL7527	Zinc finger RING type	Zinc finger	RING type
HmN_000252800	EmuJ_000626600	ORTHOMCL6665	ORTHOMCL7526	Mitochondrial pyruvate carrier 1	Brain protein 44 protein	Brain protein 44 protein
HmN_000253100	EmuJ_000091200	ORTHOMCL6664	ORTHOMCL7525	Probable helicase mot1	TATA binding protein associated factor 172	TATA binding protein associated factor
HmN_000253200	EmuJ_000090700	ORTHOMCL6663	ORTHOMCL2360		expressed protein
HmN_000253300	EmuJ_000090600	ORTHOMCL6662	ORTHOMCL7524	Enkurin domain-containing protein 1	hypothetical protein	hypothetical transcript
HmN_000253400	EmuJ_000090500	ORTHOMCL6661	ORTHOMCL7523	Reticulon-4-interacting protein 1	reticulon 4 interacting protein 1	reticulon 4 interacting protein 1
HmN_000253500	EmuJ_000090400	ORTHOMCL6660	ORTHOMCL7522	pro neuregulin 2 membrane bound	pro neuregulin 2	membrane bound;transfer RNA-Ile
HmN_000253600	EmuJ_000090300	ORTHOMCL6659	ORTHOMCL7521	Transmembrane protein 184A	transmembrane protein 184A	transmembrane protein 184A
HmN_000253800		ORTHOMCL1503	ORTHOMCL1729	Myotubularin-related protein 9	myotubularin related protein 9	myotubularin related protein 9
HmN_000253900	EmuJ_000090100	ORTHOMCL6658	ORTHOMCL7520	Mitochondrial pyruvate carrier 2	brain protein 44	brain protein 44
HmN_000254000	EmuJ_000332600;EmuJ_000344300;EmuJ_000263700;EmuJ_000476100;EmuJ_000696200;EmuJ_002221700;EmuJ_000282500;EmuJ_002147900;EmuJ_000519700;EmuJ_002223500;EmuJ_000246000;EmuJ_000971300;EmuJ_002212300;EmuJ_000835700;EmuJ_000696300;EmuJ_000681300;EmuJ_000420600;EmuJ_002194100;EmuJ_002198500;EmuJ_001087600;EmuJ_002185500;EmuJ_001192800;EmuJ_000078300;EmuJ_000370100;EmuJ_000994700;EmuJ_001155500;EmuJ_0022…	ORTHOMCL6657	ORTHOMCL7519		hypothetical protein	hypothetical transcript
HmN_000254100	EmuJ_000964100	ORTHOMCL6656	ORTHOMCL7518	U6 snRNA-associated Sm-like protein LSm3	snrnp sm protein	snrnp sm protein
HmN_000254300	EmuJ_000089400	ORTHOMCL6655	ORTHOMCL2358	DNA-directed RNA polymerase II subunit RPB4	DNA directed RNA polymerase II subunit
HmN_000254500	EmuJ_000089500	ORTHOMCL6654	ORTHOMCL7517		expressed conserved protein	hypothetical transcript
HmN_000254600	EmuJ_000089300	ORTHOMCL6653	ORTHOMCL7516	Noggin	bone morphogenetic protein antagonist noggin	bone morphogenetic protein antagonist
HmN_000254700	EmuJ_000089200	ORTHOMCL6652	ORTHOMCL7515	Serrate RNA effector molecule homolog	arsenite resistance protein 2	arsenite resistance protein 2
HmN_000254800	EmuJ_000267800	ORTHOMCL1502	ORTHOMCL1728	cAMP-dependent protein kinase catalytic subunit beta	cAMP dependent protein kinase catalytic subunit	cAMP dependent protein kinase catalytic
HmN_000254900	EmuJ_000088800	ORTHOMCL6651	ORTHOMCL7514	Hepatocyte nuclear factor 4-alpha	hepatocyte nuclear factor 4 alpha	hepatocyte nuclear factor 4 alpha
HmN_000255000	EmuJ_000088700	ORTHOMCL6650	ORTHOMCL7513	Transcription and mRNA export factor ENY2	enhancer of yellow 2 transcription factor	enhancer of yellow 2 transcription
HmN_000255200	EmuJ_000088500	ORTHOMCL6649	ORTHOMCL7512	Diacylglycerol kinase zeta	Diacylglycerol kinase zeta	Diacylglycerol kinase zeta
HmN_000255300	EmuJ_000088300	ORTHOMCL6648	ORTHOMCL7511	Heterogeneous nuclear ribonucleoprotein C	heterogeneous nuclear ribonucleoprotein C1:C2	heterogeneous nuclear ribonucleoprotein
HmN_000255400	EmuJ_000088200	ORTHOMCL6647	ORTHOMCL7510		marvel containing potential lipid	hypothetical transcript
HmN_000255500	EmuJ_000088100	ORTHOMCL6646	ORTHOMCL7509	Cleavage and polyadenylation specificity factor subunit 5	Cleavage and polyadenylation specificity factor	Cleavage and polyadenylation specificity
HmN_000255600		ORTHOMCL6645	ORTHOMCL7508		expressed protein	hypothetical transcript
HmN_000255700	EmuJ_000087900	ORTHOMCL6644	ORTHOMCL7507		expressed protein	hypothetical transcript
HmN_000255800		ORTHOMCL6643	ORTHOMCL7506		expressed protein	hypothetical transcript
HmN_000256000		ORTHOMCL6642			hypothetical protein
HmN_000256100		ORTHOMCL6641	ORTHOMCL2355		hypothetical protein
HmN_000256200		ORTHOMCL6640	ORTHOMCL7505		expressed protein	expressed protein
HmN_000256300	EmuJ_000555100	ORTHOMCL6639	ORTHOMCL7504		conserved hypothetical protein	conserved hypothetical protein
HmN_000256400	EmuJ_000555000	ORTHOMCL6638	ORTHOMCL7503		expressed conserved protein	expressed conserved protein
HmN_000256500	EmuJ_000554900	ORTHOMCL6637	ORTHOMCL7502		TonB box	TonB box
HmN_000256600	EmuJ_000554800	ORTHOMCL6636	ORTHOMCL7501		expressed protein	expressed protein
HmN_000256800		ORTHOMCL6635	ORTHOMCL7500		hypothetical protein	hypothetical protein
HmN_000256900		ORTHOMCL6634	ORTHOMCL7499	Transcription initiation factor IIA subunit 1	tfiia large subunit	tfiia large subunit
HmN_000257000	EmuJ_000555900	ORTHOMCL6633	ORTHOMCL7498		conserved hypothetical protein	conserved hypothetical protein
HmN_000257100	EmuJ_000556000	ORTHOMCL6632	ORTHOMCL7497	ras related protein rap-2a	ras protein rap 2b	ras protein rap 2b
HmN_000257200	EmuJ_000556100	ORTHOMCL6631	ORTHOMCL1727	60S ribosomal protein L23a	60S ribosomal protein L23a	60S ribosomal protein L23a
HmN_000257300	EmuJ_000556300	ORTHOMCL6630	ORTHOMCL7496	28S ribosomal protein S25 mitochondrial	28S ribosomal protein S25	mitochondrial
HmN_000257400		ORTHOMCL6629	ORTHOMCL7495		expressed protein	expressed protein
HmN_000257500	EmuJ_000557100	ORTHOMCL6628	ORTHOMCL7494	Dynein regulatory complex subunit 7	coiled coil domain containing protein 135	coiled coil domain containing protein 135
HmN_000257600		ORTHOMCL6627	ORTHOMCL7493		expressed protein	expressed protein
HmN_000257700	EmuJ_000677920	ORTHOMCL6626	ORTHOMCL7492	SPRY domain-containing SOCS box protein 3	SPRY domain containing SOCS box protein 3	SPRY domain containing SOCS box protein 3
HmN_000257800	EmuJ_000557900;EmuJ_000557500	ORTHOMCL1979;ORTHOMCL1501	ORTHOMCL1726;ORTHOMCL2119	Activated CDC42 kinase 1	activated cdc42 kinase 1	activated cdc42 kinase 1
HmN_000257900	EmuJ_000558300	ORTHOMCL6625	ORTHOMCL7491	Transmembrane protein 45B	Transmembrane protein 45B	Transmembrane protein 45B
HmN_000258000	EmuJ_000416800	ORTHOMCL6624	ORTHOMCL7490	Putative transcription factor Ovo-like 1	ras responsive element binding protein 1	ras responsive element binding protein 1
HmN_000258100	EmuJ_000416900	ORTHOMCL6623	ORTHOMCL7489		Armadillo type fold	Armadillo type fold
HmN_000258300	EmuJ_000417100	ORTHOMCL6622	ORTHOMCL7488	Malate dehydrogenase	cytosolic malate dehydrogenase	cytosolic malate dehydrogenase
HmN_000258400	EmuJ_000417200	ORTHOMCL6621	ORTHOMCL7487	fatty acid binding protein adipocyte	fatty acid binding protein FABP2	fatty acid binding protein FABP2
HmN_000258600	EmuJ_000417350	ORTHOMCL1500	ORTHOMCL1725		expressed protein	expressed protein
HmN_000258800		ORTHOMCL6620	ORTHOMCL7486		hypothetical protein	hypothetical protein
HmN_000258900	EmuJ_000417600	ORTHOMCL6619	ORTHOMCL7485	Collagen alpha-6(IV) chain	collagen alpha 1(IV) chain	collagen alpha 1(IV) chain
HmN_000259100		ORTHOMCL6618	ORTHOMCL7484		hypothetical protein	hypothetical protein
HmN_000259200		ORTHOMCL6617	ORTHOMCL7483		hypothetical protein	hypothetical protein
HmN_000259300	EmuJ_000417700	ORTHOMCL6616	ORTHOMCL7482	Serine/threonine-protein phosphatase PP1-gamma catalytic subunit	protein phosphatase 1 catalytic subunit	protein phosphatase 1 catalytic subunit
HmN_000259400	EmuJ_000417800	ORTHOMCL6615	ORTHOMCL7481		expressed conserved protein	expressed conserved protein
HmN_000259500	EmuJ_000417900	ORTHOMCL6614	ORTHOMCL7480	caspase	caspase 8	caspase 8
HmN_000259600	EmuJ_000418000	ORTHOMCL6613	ORTHOMCL7479		conserved hypothetical protein	conserved hypothetical protein
HmN_000259700	EmuJ_000411200;EmuJ_000411100	ORTHOMCL6612	ORTHOMCL7478	N-terminal Xaa-Pro-Lys N-methyltransferase 1	alpha N terminal protein methyltransferase 1A	alpha N terminal protein methyltransferase 1A
HmN_000260400	EmuJ_000410300	ORTHOMCL6611	ORTHOMCL7477		hypothetical protein	hypothetical protein
HmN_000260500	EmuJ_000410100	ORTHOMCL6610	ORTHOMCL7476	Dehydrogenase/reductase SDR family member 1	Dehydrogenase:reductase SDR family	Dehydrogenase:reductase SDR family
HmN_000260600	EmuJ_000409900	ORTHOMCL6609	ORTHOMCL7475	Calcium-binding mitochondrial carrier protein SCaMC-1	calcium binding mitochondrial carrier protein	calcium binding mitochondrial carrier protein
HmN_000260700	EmuJ_000409800	ORTHOMCL6608	ORTHOMCL7474	Multivesicular body subunit 12B	multivesicular body subunit 12b	multivesicular body subunit 12b
HmN_000260800	EmuJ_000409700	ORTHOMCL6607	ORTHOMCL7473	Death domain-associated protein 6	Daxx protein	Daxx protein
HmN_000260900	EmuJ_000409500	ORTHOMCL6606	ORTHOMCL7472	Ephrin type-B receptor 3	ephrin type A receptor 4 A	ephrin type A receptor 4 A
HmN_000261000	EmuJ_000558800	ORTHOMCL6605	ORTHOMCL7471	Serine/threonine-protein kinase PAK 3	PAK box P21 Rho binding	PAK box P21 Rho binding
HmN_000261100	EmuJ_000558700	ORTHOMCL6604	ORTHOMCL7470	Replication factor C subunit 1	replication factor c subunit 1	replication factor c subunit 1
HmN_000261200	EmuJ_000558400	ORTHOMCL6603	ORTHOMCL7469	Speckle-type POZ protein	speckle type POZ protein	speckle type POZ protein
HmN_000261300	EmuJ_000416750	ORTHOMCL6602	ORTHOMCL7468	Splicing factor U2AF 35 kDa subunit	U2 small nuclear ribonucleoprotein auxiliary	U2 small nuclear ribonucleoprotein auxiliary
HmN_000261400		ORTHOMCL6601	ORTHOMCL7467	u small nuclear ribonucleoprotein auxiliary factor kda subunit related protein	U2 small nuclear ribonucleoprotein auxiliary	U2 small nuclear ribonucleoprotein auxiliary
HmN_000261500	EmuJ_000416500	ORTHOMCL6600	ORTHOMCL7466	High affinity cGMP-specific 3'	high affinity cgmp specific 3' 5' cyclic	high affinity cgmp specific 3' 5'
HmN_000261600	EmuJ_000416400	ORTHOMCL6599	ORTHOMCL7465	Triosephosphate isomerase	triosephosphate isomerase	triosephosphate isomerase
HmN_000261700		ORTHOMCL6598	ORTHOMCL7464	Probable prefoldin subunit 5	triosephosphate isomerase	triosephosphate isomerase
HmN_000261800	EmuJ_000416200	ORTHOMCL6597	ORTHOMCL7463	Succinate dehydrogenase [ubiquinone] iron-sulfur subunit	succinate dehydrogenase (ubiquinone) iron sulfur	succinate dehydrogenase (ubiquinone) iron
HmN_000261900	EmuJ_000415900	ORTHOMCL6596	ORTHOMCL7462		vasodilator stimulated phosphoprotein:sprouty	vasodilator stimulated phosphoprotein:sprouty
HmN_000262000	EmuJ_000415800	ORTHOMCL6595	ORTHOMCL7461		expressed conserved protein	expressed conserved protein
HmN_000262100	EmuJ_000415700	ORTHOMCL6594	ORTHOMCL7460		expressed protein	expressed protein
HmN_000262200	EmuJ_000415500	ORTHOMCL6593	ORTHOMCL7459		Kinectin (Kinesin receptor) (CG 1 antigen)	Kinectin (Kinesin receptor) (CG 1
HmN_000262300	EmuJ_000415100	ORTHOMCL6592	ORTHOMCL7458	EF-hand domain-containing family member C2	EF hand domain containing family member C2	hypothetical transcript
HmN_000262400	EmuJ_000415000	ORTHOMCL6591	ORTHOMCL7457	F-box only protein 38	F box protein 38	F box protein 38
HmN_000262500		ORTHOMCL6590	ORTHOMCL7456		hypothetical protein	hypothetical transcript
HmN_000262600		ORTHOMCL6589			zinc finger protein
HmN_000262700	EmuJ_000414400	ORTHOMCL6588	ORTHOMCL7455	Splicing factor 3A subunit 2	splicing factor 3a subunit 2	splicing factor 3a subunit 2
HmN_000262800	EmuJ_000414300	ORTHOMCL6587	ORTHOMCL7454	DNA polymerase epsilon subunit 2	dna polymerase epsilon subunit 2	dna polymerase epsilon subunit 2
HmN_000262900	EmuJ_000414200	ORTHOMCL6586	ORTHOMCL7453	Testis-expressed protein 264	testis expressed sequence 264 protein	hypothetical transcript
HmN_000263000	EmuJ_000413900;EmuJ_000414100	ORTHOMCL6585	ORTHOMCL7452	Misshapen-like kinase 1	protein kinase	protein kinase
HmN_000263100	EmuJ_000413950	ORTHOMCL6584	ORTHOMCL7451	DNA-directed RNA polymerase II subunit RPB3	DNA directed RNA polymerase II subunit RPB3	DNA directed RNA polymerase II subunit
HmN_000263200		ORTHOMCL6583	ORTHOMCL7450		expressed protein	hypothetical transcript
HmN_000263300	EmuJ_000413700	ORTHOMCL6582	ORTHOMCL7449		ribonuclease H2 subunit B	ribonuclease H2 subunit B
HmN_000263400	EmuJ_000413600	ORTHOMCL6581	ORTHOMCL7448	Transmembrane receptor eukaryota	Transmembrane receptor	eukaryota
HmN_000263500	EmuJ_000413500	ORTHOMCL6580	ORTHOMCL7447	Sodium/potassium-transporting ATPase subunit beta-1	sodium:potassium dependent atpase beta subunit	sodium:potassium dependent atpase beta
[truncated: 10,969 more rows]

## Sheet: S4. Orthogroup expansions
Table S4. Paralogous expansions within orthologue groups predicted using successive H. microstoma genome assembly versions (orthologues were predicted using OrthoFinder using two alternative assembly versions)
Orthogroups were defined using OrthoFinder. Genes that were present as a single copy in v1 but have ≥5 copies in v3 are highlighted. Emu = Echinococcus multilocularis, Sman = Schistosoma mansoni, Smed = Schmidtea mediterranea
Ortholog group	Emu	Sman	Smed	Hmic v1	Hmic v3	total	v3/v1 ratio	H. microstoma genes within Orthogroup	Interpro families	Interpro annotation for H. microstoma gene(s)
OG0000000	2	0	15	47	5	117	0.106383	HmN_003033530;HmN_003013950;HmN_000974800;HmN_000268500;HmN_000402100	IPR001584;IPR012337;IPR007145	Integrase_cat-core;RNaseH-like_sf;MAP65_Ase1_PRC1
OG0000001	44	2	55	0	0	104	#DIV/0!	ND	null	null
OG0000002	0	0	0	17	30	78	1.76471	HmN_003048920;HmN_000572700;HmN_000897700;HmN_000983400.1;HmN_003037040;HmN_003024240.1;HmN_000396200;HmN_003035100;HmN_003024180;HmN_003024120;HmN_000935100;HmN_003024040;HmN_002036700;HmN_000448100.1;HmN_001004900;HmN_003046880;HmN_002046700;HmN_002037800.1;HmN_003035130;HmN_003023260.1;HmN_000775700;HmN_000396300;HmN_003024100;HmN_003024050;HmN_003035140.1;HmN_003037050;HmN_002041200;HmN_00302…	null	null
OG0000003	12	14	20	6	9	69	1.5	HmN_000956000;HmN_000956300;HmN_002061700;HmN_000264500;HmN_003008530;HmN_000668200;HmN_000956100;HmN_003003540;HmN_003039230	IPR002223	Kunitz_BPTI
OG0000004	9	5	20	9	11	64	1.22222	HmN_003004280;HmN_003038390;HmN_003049000;HmN_003038480;HmN_003049010;HmN_003042330.1;HmN_003048990;HmN_003000240;HmN_003038420;HmN_003038400;HmN_003038410	IPR000217	Tubulin
OG0000005	9	7	19	9	10	64	1.11111	HmN_003028760;HmN_003036930;HmN_003048980;HmN_003028780;HmN_003044090;HmN_003041270;HmN_003035160;HmN_003028770;HmN_003017900;HmN_003044080	IPR000217	Tubulin
OG0000006	11	10	19	7	8	63	1.14286	HmN_003048800;HmN_003014750;HmN_003018320;HmN_003045210;HmN_000072700;HmN_003048810;HmN_003048860;HmN_000745600	IPR004000	Actin
OG0000332	0	0	0	1	10	12	10	HmN_003043180;HmN_003043300;HmN_003043260;HmN_003043230;HmN_003043250;HmN_003043320;HmN_003043240;HmN_003043270;HmN_003043290;HmN_003043210	IPR013087	Znf_C2H2_type
OG0000008	0	0	1	17	1	44	0.0588235	HmN_003015530	null	null
OG0000009	22	0	0	5	8	42	1.6	HmN_003038810;HmN_000449300;HmN_003048440;HmN_003046020;HmN_003049710;HmN_003045960.1;HmN_003026270;HmN_003038800	IPR001257	Parvovirus_NS1_helicase
OG0000010	22	5	3	4	4	42	1	HmN_000880800;HmN_000648300;HmN_000311800;HmN_000137800	IPR002659	Glyco_trans_31
OG0000011	14	1	2	6	10	40	1.66667	HmN_003018210;HmN_003018070;HmN_003018020.1;HmN_003018090;HmN_003018160;HmN_003018150;HmN_003018190;HmN_003018040;HmN_000112700;HmN_003018120	IPR000608	UBQ-conjugat_E2
OG0000012	4	8	13	2	9	40	4.5	HmN_003035310;HmN_003035340;HmN_003035370.1;HmN_003035360;HmN_003035320;HmN_003035300;HmN_003035330;HmN_003035350;HmN_003030200	IPR013126	Hsp_70_fam
OG0000333	0	0	0	1	9	12	9	HmN_003009960;HmN_003010030;HmN_003009940;HmN_003009900;HmN_003009890;HmN_003009850;HmN_003010000;HmN_003009830;HmN_003010010	null	null
OG0000014	7	2	2	6	15	39	2.5	HmN_003048180;HmN_003048060;HmN_003048000;HmN_003048130;HmN_003048100;HmN_000707100;HmN_003048080;HmN_003048150;HmN_003048040;HmN_003047980;HmN_003048030;HmN_003047990;HmN_003048190;HmN_003048010;HmN_000707000	IPR018170	Aldo/ket_reductase_CS
OG0000015	5	5	18	4	3	38	0.75	HmN_000671500;HmN_000849200;HmN_000925900	IPR003406;IPR000477	Glyco_trans_14;RT_dom
OG0000016	8	0	7	9	5	38	0.555556	HmN_000521900;HmN_000384700;HmN_000970000;HmN_000521800;HmN_003039470	IPR007074	LicD_fam
OG0000017	7	3	4	6	11	37	1.83333	HmN_003045380;HmN_003048250;HmN_003004480;HmN_003045340;HmN_003004530;HmN_003048270;HmN_003004520;HmN_003006910;HmN_003004470;HmN_003048240;HmN_003004500	IPR003439	ABC_transporter-like
OG0000018	8	12	2	2	9	35	4.5	HmN_000913400;HmN_003047610;HmN_003047630;HmN_003047620;HmN_003047650;HmN_003047580;HmN_003047590;HmN_003047600;HmN_003047640	IPR001503	Glyco_trans_10
OG0000019	6	6	6	5	6	35	1.2	HmN_003043470;HmN_003035700.1;HmN_003043480;HmN_003028120;HmN_003004830;HmN_003021940	IPR003593;IPR004273	AAA+_ATPase;Dynein_heavy_D6_P-loop
OG0000020	0	1	33	0	0	34	#DIV/0!	ND	null	null
OG0000021	0	0	0	12	1	33	0.0833333	HmN_000589800	IPR000477	RT_dom
OG0000132	0	1	5	1	7	16	7	HmN_003037220;HmN_003037140;HmN_002097700;HmN_003037100;HmN_003036990;HmN_003037180;HmN_003037020	IPR001394	Peptidase_C19_UCH
OG0000023	1	0	1	11	7	30	0.636364	HmN_000992600;HmN_003026690;HmN_003041920;HmN_003030550;HmN_003042300;HmN_000622400;HmN_000349500	IPR006109;IPR000210;IPR006652;IPR015915	G3P_DH_NAD-dep_C;BTB/POZ_dom;Kelch_1;Kelch-typ_b-propeller
OG0000024	14	0	0	5	6	30	1.2	HmN_000330100;HmN_000600700;HmN_000330200;HmN_000600600;HmN_003049270;HmN_000330000	IPR008952;IPR000301;IPR018499	Tetraspanin_EC2_sf;Tetraspanin;Tetraspanin/Peripherin
OG0000215	1	1	1	1	7	13	7	HmN_003049520;HmN_003049470;HmN_003049560;HmN_003049480;HmN_000318000;HmN_003049460;HmN_003049540	IPR029602	IFT74
OG0000889	0	0	0	1	7	9	7	HmN_003016340;HmN_003016300;HmN_003016260;HmN_003016310;HmN_003016270;HmN_003016290;HmN_003016320	IPR000409	BEACH_dom
OG0000027	11	3	6	3	1	29	0.333333	HmN_000170200	IPR001951	Histone_H4
OG0000028	1	3	8	6	5	29	0.833333	HmN_000830500;HmN_000623300;HmN_000830800;HmN_000779900;HmN_000780200	IPR000164	Histone_H3/CENP-A
OG0000029	0	29	0	0	0	29	#DIV/0!	ND	null	null
OG0000030	2	1	1	7	9	28	1.28571	HmN_000992200;HmN_003027680;HmN_000810600;HmN_003027650;HmN_003027690;HmN_003027610;HmN_003027600;HmN_003027630;HmN_003027670	IPR039860	Rost
OG0000031	5	6	8	3	3	28	1	HmN_000367000.1;HmN_000010700;HmN_000238400	IPR011701	MFS
OG0000032	6	1	12	3	3	27	1	HmN_003001840;HmN_003001540;HmN_000267100	IPR000242	PTPase_domain
OG0000033	6	4	4	3	6	27	2	HmN_003003080;HmN_003003110;HmN_003003100;HmN_003003070;HmN_000409900;HmN_003003130	IPR002591	Phosphodiest/P_Trfase
OG0000034	0	0	0	11	2	27	0.181818	HmN_000606000;HmN_000559000	IPR005135	Endo/exonuclease/phosphatase
OG0000035	6	2	3	4	7	26	1.75	HmN_003039720;HmN_003039680;HmN_000295100;HmN_000366200;HmN_000366000;HmN_003039730;HmN_003039700	IPR004045;IPR003081	Glutathione_S-Trfase_N;GST_mu
OG0000036	2	3	14	3	1	26	0.333333	HmN_000760800	IPR001372	Dynein_light_chain_typ-1/2
OG0000207	6	0	0	1	6	13	6	HmN_003039330;HmN_003039310;HmN_003039350;HmN_003039280;HmN_003039300;HmN_003039270	IPR000203	GPS
OG0000038	0	0	26	0	0	26	#DIV/0!	ND	null	null
OG0000039	13	3	3	2	2	25	1	HmN_000547500;HmN_000652600	IPR002119	Histone_H2A
OG0000040	4	1	2	5	8	25	1.6	HmN_000362200;HmN_000764500;HmN_003038500;HmN_003038490;HmN_000764100;HmN_000764600;HmN_003038510;HmN_003038520	IPR000463	Fatty_acid-bd
OG0000041	1	0	1	4	2	25	0.5	HmN_003010170;HmN_003010330	IPR013087	Znf_C2H2_type
OG0000042	6	2	10	2	3	25	1.5	HmN_003036650;HmN_003036630;HmN_000323300	IPR000169	Pept_cys_AS
OG0000043	2	4	13	2	2	25	1	HmN_000159400;HmN_000342500	IPR003131;IPR000210	T1-type_BTB;BTB/POZ_dom
OG0000044	0	0	25	0	0	25	#DIV/0!	ND	null	null
OG0000045	0	0	25	0	0	25	#DIV/0!	ND	null	null
OG0000046	0	0	25	0	0	25	#DIV/0!	ND	null	null
OG0000047	3	4	5	4	4	24	1	HmN_003047480;HmN_000690200;HmN_000348900;HmN_000114900	IPR000719	Prot_kinase_dom
OG0000048	2	1	3	6	6	24	1	HmN_003032180;HmN_000798000;HmN_003032190;HmN_003032200;HmN_000850200;HmN_000303500	IPR000425	MIP
OG0000049	3	3	8	3	3	24	1	HmN_003033440;HmN_003033450;HmN_003046290	IPR000595	cNMP-bd_dom
OG0000050	7	1	0	2	7	24	3.5	HmN_000857000;HmN_003022750;HmN_003022740;HmN_003000790;HmN_003022730;HmN_003006240;HmN_003000800	IPR001991	Na-dicarboxylate_symporter
OG0000051	5	1	3	5	5	24	1	HmN_003036680;HmN_003036660;HmN_003048890;HmN_003036670;HmN_003048880	IPR002293	AA/rel_permease1
OG0000052	4	2	11	2	3	24	1.5	HmN_000344500;HmN_003037610;HmN_000122500	IPR002394	Nicotinic_acetylcholine_rcpt
OG0000053	0	0	24	0	0	24	#DIV/0!	ND	null	null
OG0000054	3	11	3	2	2	23	1	HmN_000550200;HmN_000621800	IPR002347	SDR_fam
OG0000229	1	1	2	1	6	13	6	HmN_002092300;HmN_003038590;HmN_003009040;HmN_003038620;HmN_003038540;HmN_003038660	IPR000569	HECT_dom
OG0000056	3	7	1	4	4	23	1	HmN_003021190;HmN_003020780;HmN_003020660;HmN_003020790	IPR000873	AMP-dep_Synth/Lig
OG0000057	3	3	6	4	4	23	1	HmN_003044390;HmN_000215300;HmN_003006900;HmN_000416800	IPR004843	Calcineurin-like_PHP_ApaH
OG0000058	4	3	1	5	5	23	1	HmN_003041470;HmN_003041440;HmN_003041450;HmN_003041480;HmN_003041460	IPR000845	Nucleoside_phosphorylase_d
OG0000059	0	10	4	3	4	23	1.33333	HmN_003019780;HmN_000497900;HmN_000819100;HmN_003020680	IPR002347	SDR_fam
OG0000060	3	5	4	3	3	22	1	HmN_000615500;HmN_000615300;HmN_000283300	null	null
OG0000415	1	1	1	1	6	11	6	HmN_003037130;HmN_003037250;HmN_003037000;HmN_003037210;HmN_003037090;HmN_003037170	IPR007259	GCP
OG0000062	3	3	5	3	3	22	1	HmN_000258900;HmN_000247800;HmN_000247900	IPR001442	Collagen_IV_NC
OG0000063	2	5	10	2	1	22	0.5	HmN_003018340	IPR006461	PLAC_motif_containing
OG0000064	2	4	5	3	5	22	1.66667	HmN_003036550;HmN_003036520;HmN_003036570;HmN_003036500;HmN_003036600	IPR000595;IPR032406	cNMP-bd_dom;CLZ_dom
OG0000065	21	0	0	0	0	21	#DIV/0!	ND	null	null
OG0000066	1	1	2	4	7	21	1.75	HmN_003048500;HmN_003048540;HmN_003048470;HmN_003048400;HmN_003048490;HmN_003048460.1;HmN_003048420	IPR000569	HECT_dom
OG0000067	2	2	2	5	5	21	1	HmN_000119100;HmN_003036190;HmN_003036180;HmN_003036200.1;HmN_003036210	IPR001204	Phos_transporter
OG0000694	1	0	0	1	6	9	6	HmN_003022880;HmN_003022560;HmN_003022430;HmN_003022870.1;HmN_003022960;HmN_003022890	IPR014906;IPR000210	PRP4-like;BTB/POZ_dom
OG0000069	0	0	21	0	0	21	#DIV/0!	ND	null	null
OG0000070	12	1	0	2	0	20	0	ND	null	null
OG0001357	0	0	0	1	6	8	6	HmN_003043350;HmN_003043440.1;HmN_003043360;HmN_003043420;HmN_003043390;HmN_003043410.1	null	null
OG0000072	2	2	10	2	2	20	1	HmN_000226300;HmN_000161000.1	IPR000210	BTB/POZ_dom
OG0000073	1	2	2	3	10	20	3.33333	HmN_003007910;HmN_003007930;HmN_003007760;HmN_003007830;HmN_003007750;HmN_003007790;HmN_003007800;HmN_003007940;HmN_003007970;HmN_003007810	IPR029376;IPR006674;IPR040401	DUF4549;HD_domain;CCDC162
OG0000074	3	2	6	3	3	20	1	HmN_000119300;HmN_000119600;HmN_000286300	IPR000402	Na/K_ATPase_sub_beta
OG0000075	2	1	10	2	2	20	1	HmN_000578900;HmN_000665300	IPR000276	GPCR_Rhodpsn
OG0000076	1	2	1	3	8	20	2.66667	HmN_003043560;HmN_000007100;HmN_002092100;HmN_003043580;HmN_003043570;HmN_003043590;HmN_003043600;HmN_003043610	IPR005746	Thioredoxin
OG0000077	2	5	5	2	5	20	2.5	HmN_003003780;HmN_003003750;HmN_003048790;HmN_003048760;HmN_003048770	IPR000215	Serpin_fam
OG0000078	0	0	0	9	3	20	0.333333	HmN_003023060;HmN_003022610;HmN_003023080	IPR000210	BTB/POZ_dom
OG0000079	2	4	5	2	2	19	1	HmN_000754100;HmN_003003820	IPR000629	RNA-helicase_DEAD-box_CS
OG0000080	2	1	8	3	2	19	0.666667	HmN_000279200;HmN_000749600	IPR000990	Innexin
OG0000081	2	3	3	3	6	19	2	HmN_003041730;HmN_003042380;HmN_003041760;HmN_003041750;HmN_003042370;HmN_003041770	IPR041491;IPR005821	TRPM_SLOG;Ion_trans_dom
OG0000082	3	1	7	2	4	19	2	HmN_003041800;HmN_003043540;HmN_003041810;HmN_003041790	IPR000742;IPR008930	EGF-like_dom;Terpenoid_cyclase/PrenylTrfase
OG0000083	2	1	0	5	6	19	1.2	HmN_003020410;HmN_003020300;HmN_003020370;HmN_000785700;HmN_003020420;HmN_003020320	IPR003652	Ataxin_AXH_dom
OG0000084	2	3	5	3	3	19	1	HmN_000035700;HmN_000456700;HmN_000702300	IPR011701	MFS
OG0000085	3	2	5	3	3	19	1	HmN_003003850.1;HmN_003035190;HmN_003009000	IPR001757;IPR004000	P_typ_ATPase;Actin
OG0000086	2	2	0	4	5	19	1.25	HmN_003005590;HmN_003005600;HmN_003005570;HmN_003005580;HmN_003005610	null	null
OG0000087	2	4	5	3	2	19	0.666667	HmN_003046080;HmN_003045890	IPR001019	Gprotein_alpha_su
OG0000088	0	1	18	0	0	19	#DIV/0!	ND	null	null
OG0000089	0	0	19	0	0	19	#DIV/0!	ND	null	null
OG0000090	2	2	7	2	2	18	1	HmN_000022100;HmN_000892800	IPR001356	Homeobox_dom
OG0000091	5	2	1	2	3	18	1.5	HmN_003023540;HmN_003003590;HmN_003043510	IPR000719	Prot_kinase_dom
OG0000092	1	1	2	6	4	18	0.666667	HmN_003039920;HmN_003039940;HmN_003039970;HmN_003040620	IPR003890;IPR003891	MIF4G-like_typ-3;Initiation_fac_eIF4g_MI
OG0001361	0	0	0	1	6	8	6	HmN_003029270;HmN_003029320;HmN_003029330;HmN_003029310;HmN_003029290;HmN_003029260	null	null
OG0001363	0	0	0	1	6	8	6	HmN_003026450;HmN_003026610;HmN_003026550;HmN_003026410;HmN_003026530;HmN_003026480	IPR021870	MVP_shoulder
OG0000105	7	0	3	1	5	17	5	HmN_000630700;HmN_003034890;HmN_003034920;HmN_003034910;HmN_003034900	IPR000301	Tetraspanin
OG0000154	0	2	3	1	5	15	5	HmN_003036530;HmN_003036450;HmN_003036580;HmN_003036590;HmN_003036460	IPR005828	MFS_sugar_transport-like
OG0000097	1	0	3	3	5	18	1.66667	HmN_003002910;HmN_003002860;HmN_003002870;HmN_003002940;HmN_003002850	IPR036259	MFS_trans_sf
OG0000098	0	8	10	0	0	18	#DIV/0!	ND	null	null
OG0000099	0	0	0	6	1	18	0.166667	HmN_000361900	IPR013087	Znf_C2H2_type
OG0000174	3	1	0	1	5	14	5	HmN_002086000;HmN_003023820;HmN_000282800;HmN_003022250;HmN_003023850	IPR002048	EF_hand_dom
OG0000101	4	3	1	3	3	17	1	HmN_000535300;HmN_000090200;HmN_000090300	IPR002347	SDR_fam
OG0000102	2	3	6	2	2	17	1	HmN_003028270;HmN_003017960	IPR000990	Innexin
OG0000205	2	2	1	1	5	13	5	HmN_003026540;HmN_003026600;HmN_003026400;HmN_003026440;HmN_003026490	IPR002499	Vault_N
OG0000104	3	2	4	2	3	17	1.5	HmN_000373800;HmN_000151800;HmN_000046900	IPR006689;IPR005225	Small_GTPase_ARF/SAR;Small_GTP-bd_dom
OG0000346	1	1	2	1	5	11	5	HmN_000248900;HmN_003026570;HmN_003026510;HmN_003026430;HmN_003026470	IPR041139;IPR001841	MVP_rep_dom;Znf_RING
OG0000106	3	2	2	2	5	17	2.5	HmN_003037420;HmN_003037450;HmN_003016530;HmN_003037510;HmN_003037470	IPR003100	PAZ_dom
OG0000107	2	1	0	5	6	17	1.2	HmN_003006040;HmN_000949200;HmN_003005960;HmN_003006060;HmN_003005950;HmN_003005990	IPR000198	RhoGAP_dom
OG0000454	1	1	0	1	5	10	5	HmN_003037740;HmN_003037730;HmN_003037590.1;HmN_003037720;HmN_003037760	IPR012675	Beta-grasp_dom_sf
OG0000534	1	1	1	1	5	10	5	HmN_003035690;HmN_003035640;HmN_003035590;HmN_003035670;HmN_003035620	IPR012978	Uncharacterised_NUC173
OG0000110	0	0	17	0	0	17	#DIV/0!	ND	null	null
OG0000111	0	0	17	0	0	17	#DIV/0!	ND	null	null
OG0000112	0	0	0	6	4	17	0.666667	HmN_003025810;HmN_003028000.1;HmN_000418600;HmN_003025830	IPR000719;IPR006212	Prot_kinase_dom;Furin_repeat
OG0000113	5	2	3	2	2	16	1	HmN_000705800;HmN_000478500	IPR001236	Lactate/malate_DH_N
OG0000114	5	2	2	3	2	16	0.666667	HmN_003035150;HmN_003049360	IPR000008	C2_dom
OG0000115	2	3	3	3	2	16	0.666667	HmN_003033510;HmN_003033500	IPR003859	Galactosyl_T
OG0000730	1	1	0	1	5	9	5	HmN_003041850;HmN_003041880;HmN_003041840;HmN_003041870;HmN_003041860	IPR000152	EGF-type_Asp/Asn_hydroxyl_site
OG0000117	2	2	3	3	3	16	1	HmN_003024370;HmN_000427500.1;HmN_003004270	IPR005447;IPR002077;IPR005821	VDCC_N_a1su;VDCCAlpha1;Ion_trans_dom
OG0000118	1	0	0	5	5	16	1	HmN_003049510;HmN_000992800;HmN_003049430;HmN_003049490;HmN_000580100	null	null
OG0000119	2	3	5	2	2	16	1	HmN_000251300.1;HmN_000254800.1	IPR000719	Prot_kinase_dom
OG0000120	3	2	3	3	2	16	0.666667	HmN_000226600;HmN_003034210.1	IPR000557	Calponin_repeat
OG0000121	3	3	2	2	3	16	1.5	HmN_000447150;HmN_000261000;HmN_000153000	IPR000095	CRIB_dom
OG0000122	2	2	6	2	2	16	1	HmN_000457600;HmN_000758600	IPR001107	Band_7
OG0001356	0	0	0	1	5	8	5	HmN_003046400;HmN_003046340;HmN_003046380;HmN_003046360;HmN_003046370	null	null
OG0000124	3	1	5	2	3	16	1.5	HmN_003044310;HmN_003044320;HmN_003037860	IPR013594;IPR003593	Dynein_heavy_dom-1;AAA+_ATPase
OG0000125	2	2	2	3	2	16	0.666667	HmN_003039660;HmN_003039650	IPR000432;IPR007259	DNA_mismatch_repair_MutS_C;GCP
OG0001362	0	0	0	1	5	8	5	HmN_003008320;HmN_003008390;HmN_003008360;HmN_003008330;HmN_003008350	null	null
OG0002317	0	0	0	1	5	7	5	HmN_003014810;HmN_003014840;HmN_003014770;HmN_003014800;HmN_003014790	null	null
OG0002320	0	0	0	1	5	7	5	HmN_000128700;HmN_003048480;HmN_003048510;HmN_003048410;HmN_003048680.1	IPR001202	WW_dom
OG0000129	2	2	4	3	1	16	0.333333	HmN_003005480.1	null	null
OG0000130	2	1	4	2	4	16	2	HmN_003033470;HmN_003033480;HmN_000158300;HmN_003033460	IPR017946;IPR000909	PLC-like_Pdiesterase_TIM-brl;PLipase_C_PInositol-sp_X_dom
OG0000131	2	1	7	3	2	16	0.666667	HmN_003034930;HmN_003034310	IPR000990;IPR001697	Innexin;Pyr_Knase
OG0002322	0	0	0	1	5	7	5	HmN_003008140;HmN_003008100;HmN_003008230;HmN_003008190;HmN_003008270	null	null
OG0000133	2	2	5	2	2	15	1	HmN_000273200.1;HmN_000682900	IPR009071	HMG_box_dom
OG0000134	2	0	0	4	4	15	1	HmN_000022300;HmN_000021900;HmN_000022200;HmN_000722800	IPR002048	EF_hand_dom
OG0000135	2	2	3	3	2	15	0.666667	HmN_003034450;HmN_003047290	IPR003674	Oligo_trans_STT3
OG0000136	2	2	3	2	2	15	1	HmN_000728400.1;HmN_000546100.1	IPR000698	Arrestin
OG0000137	1	1	2	4	2	15	0.5	HmN_003029240;HmN_003029230.1	IPR000436	Sushi_SCR_CCP_dom
OG0000138	6	0	0	2	5	15	2.5	HmN_003007920;HmN_003007740;HmN_003008050;HmN_003008020;HmN_003008000.1	IPR000504	RRM_dom
OG0000139	6	1	2	2	2	15	1	HmN_003049230;HmN_003049380	IPR001930	Peptidase_M1
OG0000140	3	2	3	2	3	15	1.5	HmN_003023620;HmN_003021230;HmN_003023610	IPR000811	Glyco_trans_35
OG0000141	2	2	2	2	5	15	2.5	HmN_003022800.1;HmN_003022780.1;HmN_003022820.1;HmN_003022840.1;HmN_003022760.1	IPR001164	ArfGAP_dom
OG0000109	2	1	6	1	4	17	4	HmN_003005980;HmN_003006030.1;HmN_003006070;HmN_003045920	IPR002035	VWF_A
OG0000457	1	1	1	1	4	10	4	HmN_003031130;HmN_000307000;HmN_003031310;HmN_003031340	IPR021900	DUF3512
OG0000144	4	0	0	4	3	15	0.75	HmN_000243000;HmN_003026730;HmN_003026720	IPR002110	Ankyrin_rpt
OG0000145	1	2	5	2	3	15	1.5	HmN_003039380;HmN_000414500;HmN_003039390	IPR000626	Ubiquitin_dom
OG0000146	1	1	1	5	2	15	0.4	HmN_003034880;HmN_000067500	IPR001806	Small_GTPase
OG0000147	3	2	4	2	2	15	1	HmN_003044130;HmN_003042630	IPR003593;IPR003439	AAA+_ATPase;ABC_transporter-like
OG0000148	1	1	7	2	2	15	1	HmN_000084200.1;HmN_000704200	IPR001898	SLC13A/DASS
OG0000149	4	5	0	3	2	15	0.666667	HmN_003006410;HmN_003006430	IPR002495	Glyco_trans_8
OG0000150	2	3	4	2	1	15	0.5	HmN_000567900	IPR001356	Homeobox_dom
OG0000151	1	1	3	2	2	15	1	HmN_003008900;HmN_003008910.1	IPR001766	Fork_head_dom
OG0000492	2	1	1	1	4	10	4	HmN_003019990;HmN_003019980;HmN_003019960;HmN_003019950	IPR001611;IPR015403	Leu-rich_rpt;Sec7_C
OG0000602	1	2	1	1	4	10	4	HmN_003045820;HmN_003045830;HmN_003045850;HmN_003045860	IPR039754	Esf1
OG0000729	1	2	0	1	4	9	4	HmN_003041610;HmN_003041560;HmN_003041550;HmN_003041600	null	null
OG0000155	0	3	2	3	3	15	1	HmN_003009130;HmN_003009140;HmN_003009120	IPR001952	Alkaline_phosphatase
OG0000156	0	0	0	8	0	15	0	ND	null	null
OG0000157	14	0	0	0	0	14	#DIV/0!	ND	null	null
OG0000158	2	2	2	2	3	14	1.5	HmN_003032870.1;HmN_003005340.1;HmN_003032900	IPR000375	Dynamin_central
OG0000159	2	1	5	2	2	14	1	HmN_003032170;HmN_003000720	IPR001650	Helicase_C
OG0000859	1	1	1	1	4	9	4	HmN_003002450;HmN_003002630;HmN_003002420;HmN_000947800	IPR013260	mRNA_splic_SYF2
OG0000161	3	1	2	3	2	14	0.666667	HmN_003039180;HmN_003024270	IPR000941	Enolase
OG0000162	2	4	2	2	2	14	1	HmN_000147900;HmN_000914900	IPR002048	EF_hand_dom
OG0000163	2	2	1	3	2	14	0.666667	HmN_003005170;HmN_000653700.1	IPR000608	UBQ-conjugat_E2
OG0000164	2	2	4	2	2	14	1	HmN_000111600;HmN_000807300	IPR000210	BTB/POZ_dom
OG0000165	2	2	3	2	3	14	1.5	HmN_003028950;HmN_003028920;HmN_003028930	IPR000175	Na/ntran_symport
OG0001207	1	1	0	1	4	8	4	HmN_003005120;HmN_003005080;HmN_003005100;HmN_003005140	IPR032675	LRR_dom_sf
OG0000167	2	1	5	2	2	14	1	HmN_000537200;HmN_000374100	IPR020828;IPR006424	GlycerAld_3-P_DH_NAD(P)-bd;Glyceraldehyde-3-P_DH_1
OG0000168	4	3	3	0	2	14	#DIV/0!	HmN_002126000;HmN_002208300	IPR001283	CRISP-related
OG0000169	2	2	2	3	2	14	0.666667	HmN_000596600;HmN_003007990	IPR000560	His_Pase_clade-2
OG0000170	1	1	1	3	3	14	1	HmN_003020760;HmN_002162300;HmN_002271500	IPR000717	PCI_dom
OG0000171	2	1	3	2	2	14	1	HmN_000565900;HmN_000311000	IPR001766	Fork_head_dom
OG0001346	0	1	0	1	4	8	4	HmN_003005130;HmN_003005090;HmN_000555200;HmN_003005110	null	null
OG0000173	1	4	3	2	2	14	1	HmN_000506900;HmN_000559100	IPR001478	PDZ
OG0001512	1	0	0	1	4	7	4	HmN_003028160;HmN_003028180;HmN_003028200;HmN_003028140	IPR002068	A-crystallin/Hsp20_dom
OG0000175	2	2	4	2	2	14	1	HmN_003000880;HmN_003024030.1	IPR000048	IQ_motif_EF-hand-BS
OG0002315	0	0	0	1	4	7	4	HmN_003008170;HmN_002269500;HmN_003008250;HmN_003008160	null	null
OG0000177	3	2	2	4	0	14	0	ND	null	null
OG0000178	3	1	4	2	2	14	1	HmN_003043160;HmN_003004250	IPR003593;IPR004273	AAA+_ATPase;Dynein_heavy_D6_P-loop
OG0002318	0	0	0	1	4	7	4	HmN_003015310;HmN_003015370.1;HmN_003015270;HmN_003015290	IPR000242	PTPase_domain
OG0002323	0	0	0	1	4	7	4	HmN_003034140;HmN_003034180;HmN_003034170;HmN_003034150	IPR003961	FN3_dom
OG0000181	2	3	2	2	3	14	1.5	HmN_003044010;HmN_003044020;HmN_003043950	IPR001623;IPR000407;IPR002939	DnaJ_domain;GDA1_CD39_NTPase;DnaJ_C
OG0000182	3	5	3	0	1	14	#DIV/0!	HmN_002274600	IPR001965	Znf_PHD
OG0004930	0	0	0	1	4	6	4	HmN_003007860;HmN_003007880;HmN_003007840;HmN_003007900	IPR000504	RRM_dom
OG0000184	2	2	3	2	3	14	1.5	HmN_000817600;HmN_003005030;HmN_000507700	IPR013083;IPR027521;IPR001841	Znf_RING/FYVE/PHD;Usb1;Znf_RING
OG0000185	2	1	5	2	2	14	1	HmN_000479600.1;HmN_000479500	IPR000742	EGF-like_dom
OG0000186	1	1	6	2	1	14	0.5	HmN_003004760	IPR011502	Nucleoporin_Nup85
OG0000187	1	2	7	0	2	14	#DIV/0!	HmN_003004170;HmN_003004160.1	IPR007122	Villin/Gelsolin
OG0000188	1	2	3	0	4	14	#DIV/0!	HmN_003004600;HmN_002147800;HmN_002147500;HmN_002147600	IPR011990	TPR-like_helical_dom_sf
OG0000189	2	2	4	2	2	14	1	HmN_000450200;HmN_000682000	IPR000980;IPR000719	SH2;Prot_kinase_dom
OG0004933	0	0	0	1	4	6	4	HmN_003000320;HmN_003000260;HmN_003000290;HmN_003000330	IPR000719	Prot_kinase_dom
OG0000191	2	3	5	2	1	14	0.5	HmN_000218700	IPR011598	bHLH_dom
OG0000192	1	1	0	6	2	14	0.333333	HmN_003034300;HmN_003034290	IPR000008	C2_dom
OG0000193	2	2	2	2	2	14	1	HmN_000358400;HmN_000358300	IPR012446	CRAC_channel
OG0004939	0	0	0	1	4	6	4	HmN_003006190;HmN_003006160;HmN_003006210;HmN_003006120	IPR000215	Serpin_fam
OG0004942	0	0	0	1	4	6	4	HmN_003027030;HmN_003026990;HmN_003027010;HmN_003026710	IPR001464	Annexin
OG0000196	0	9	5	0	0	14	#DIV/0!	ND	null	null
OG0000197	0	0	5	3	3	14	1	HmN_000789700;HmN_000873500;HmN_000789800	IPR002110	Ankyrin_rpt
OG0000198	2	1	3	2	2	13	1	HmN_000296600;HmN_000331800	null	null
OG0000199	13	0	0	0	0	13	#DIV/0!	ND	null	null
OG0000200	4	1	2	2	1	13	0.5	HmN_000599800	IPR023379	BART_dom
OG0000201	2	2	3	2	2	13	1	HmN_003046100;HmN_000098300	IPR007714	CFA20_dom
OG0000202	2	2	2	2	3	13	1.5	HmN_000930200;HmN_000743900;HmN_003016150	IPR011564;IPR006886	Telomer_end-bd_POT1/Cdc13;RNA_pol_III_Rpc5
OG0000203	1	2	4	2	2	13	1	HmN_000050800;HmN_003001420	IPR000608	UBQ-conjugat_E2
OG0000204	2	2	3	2	2	13	1	HmN_003032240;HmN_003032250	IPR002347;IPR003347	SDR_fam;JmjC_dom
OG0004943	0	0	0	1	4	6	4	HmN_003022770;HmN_003022810;HmN_003022790;HmN_003022830	null	null
OG0004951	0	0	0	1	4	6	4	HmN_003048120;HmN_003048090;HmN_003048050;HmN_003048020	null	null
OG0004954	0	0	0	1	4	6	4	HmN_003023010;HmN_003022990;HmN_003022920;HmN_003022950	null	null
OG0000208	3	1	3	2	2	13	1	HmN_000650900;HmN_000328200	IPR004878	Otopetrin
OG0000209	2	2	4	2	1	13	0.5	HmN_000308100	IPR003347	JmjC_dom
OG0004955	0	0	0	1	4	6	4	HmN_003029490;HmN_003029480;HmN_003029400;HmN_003029420	IPR000086	NUDIX_hydrolase_dom
OG0000026	0	0	0	1	3	30	3	HmN_002164100;HmN_003006670;HmN_003027260	null	null
OG0000212	2	2	3	2	2	13	1	HmN_003030140;HmN_003036070.1	IPR001757	P_typ_ATPase
OG0000213	2	3	2	2	2	13	1	HmN_000173500;HmN_000537500	IPR001806	Small_GTPase
OG0000214	2	2	3	2	2	13	1	HmN_000582600;HmN_000374600	IPR002554	PP2A_B56
OG0000096	3	3	5	1	3	18	3	HmN_000398500;HmN_002101700;HmN_002118800	IPR000885	Fib_collagen_C
OG0000216	2	2	3	2	2	13	1	HmN_003050370;HmN_003023220	IPR004839	Aminotransferase_I/II
OG0000217	2	2	2	3	2	13	0.666667	HmN_003039640;HmN_003021220	IPR001650	Helicase_C
OG0000218	3	2	2	2	2	13	1	HmN_000604400;HmN_000669400	IPR005818	Histone_H1/H5_H15
OG0000143	1	1	8	1	3	15	3	HmN_003023710;HmN_003023680;HmN_003023630	IPR004245;IPR000990	DUF229;Innexin
OG0000220	1	1	1	4	3	13	0.75	HmN_003039420;HmN_003040510;HmN_000980300.1	IPR007185	DNA_pol_a/d/e_bsu
OG0000221	2	2	3	2	2	13	1	HmN_000101300;HmN_000683400	IPR000719	Prot_kinase_dom
OG0000222	2	2	4	2	2	13	1	HmN_003045900;HmN_003043170.1	IPR004843	Calcineurin-like_PHP_ApaH
OG0000180	1	2	6	1	3	14	3	HmN_003042570.1;HmN_003042600;HmN_003042620	IPR003439	ABC_transporter-like
OG0000224	2	1	2	3	2	13	0.666667	HmN_000877500;HmN_003039630	IPR001580	Calret/calnex
OG0000225	2	2	1	4	2	13	0.5	HmN_000742800;HmN_000742700	IPR041615	Desmoplakin_SH3
OG0000226	3	2	1	2	3	13	1.5	HmN_000288900;HmN_003033190;HmN_003033200	IPR001734	Na/solute_symporter
OG0000223	2	2	4	1	3	13	3	HmN_003014150.1;HmN_003040810;HmN_003014200.1	IPR000008;IPR000719	C2_dom;Prot_kinase_dom
OG0000228	2	2	3	2	2	13	1	HmN_000387600;HmN_000107900	IPR000719	Prot_kinase_dom
OG0000287	3	3	1	1	3	12	3	HmN_003007610;HmN_003007580.1;HmN_003042320.1	IPR000219	DH-domain
OG0000230	2	2	2	3	2	13	0.666667	HmN_003005780;HmN_003005790	IPR037696;IPR019188	CCDC77;SNAPc_SNAP43
OG0000231	1	3	0	3	3	13	1	HmN_003005940;HmN_003005930;HmN_003005920	IPR000215	Serpin_fam
OG0000232	2	2	2	3	2	13	0.666667	HmN_003005400;HmN_003005390	IPR001683;IPR007707	Phox;TACC_C
OG0000233	1	2	4	2	2	13	1	HmN_003004900;HmN_003034960	IPR000197	Znf_TAZ
OG0000395	2	3	1	1	3	11	3	HmN_003050600;HmN_003037710;HmN_003037680	IPR015021;IPR009668	DUF1907;RNA_pol-assoc_fac_A49-like
OG0000495	1	1	2	1	3	10	3	HmN_003003470;HmN_000560800;HmN_002035500	IPR013087	Znf_C2H2_type
OG0000236	1	1	2	3	3	13	1	HmN_003036300;HmN_003036290.1;HmN_000234000	IPR002999	Tudor
OG0000237	1	1	4	2	4	13	2	HmN_003037270;HmN_003037290;HmN_003037280;HmN_003037300	IPR036291;IPR002347	NAD(P)-bd_dom_sf;SDR_fam
OG0000238	2	2	2	2	2	13	1	HmN_000984100;HmN_002062700	IPR001233	RtcB
OG0000239	2	2	3	2	2	13	1	HmN_000524000;HmN_000161200	IPR004843	Calcineurin-like_PHP_ApaH
OG0000240	2	2	1	2	3	13	1.5	HmN_002119300;HmN_003033400;HmN_003033410	IPR009346;IPR011701	GRIM-19;MFS
OG0000241	1	1	9	0	1	13	#DIV/0!	HmN_000156500	IPR000276	GPCR_Rhodpsn
OG0000242	0	1	12	0	0	13	#DIV/0!	ND	null	null
OG0000243	0	0	13	0	0	13	#DIV/0!	ND	null	null
OG0000244	0	0	4	2	4	13	2	HmN_003028860;HmN_003033900;HmN_003028850;HmN_003033910	IPR002934	Polymerase_NTP_transf_dom
OG0000245	0	0	13	0	0	13	#DIV/0!	ND	null	null
OG0000246	0	0	0	2	7	13	3.5	HmN_003009620;HmN_003012760;HmN_003009780;HmN_003009660;HmN_003009800;HmN_003009640;HmN_003009600	IPR015943	WD40/YVTN_repeat-like_dom_sf
OG0000247	3	2	2	2	1	12	0.5	HmN_003004030	IPR007085	DNA/pantothenate-metab_flavo_C
OG0000501	4	1	0	1	3	10	3	HmN_003023670;HmN_003023640;HmN_003023700	IPR000990	Innexin
OG0000572	3	1	1	1	3	10	3	HmN_003000870;HmN_003000840;HmN_003000850	IPR001431;IPR007863	Pept_M16_Zn_BS;Peptidase_M16_C
OG0000250	3	1	1	3	1	12	0.333333	HmN_000773700	IPR000850	Adenylat/UMP-CMP_kin
OG0000251	2	1	3	2	2	12	1	HmN_000255000;HmN_000732900	IPR018783	TF_ENY2
OG0000617	1	2	1	1	3	9	3	HmN_003047020;HmN_003047030;HmN_001029100.1	IPR002048	EF_hand_dom
OG0000253	2	2	2	2	2	12	1	HmN_000446600;HmN_000723000.1	IPR000591	DEP_dom
OG0000254	2	2	2	2	2	12	1	HmN_000291500;HmN_000621300	IPR000133	ER_ret_rcpt
OG0000634	1	1	2	1	3	9	3	HmN_003050450;HmN_003050440;HmN_003050420	IPR003653;IPR010655	Peptidase_C48_C;Clp1_C
OG0000256	2	2	2	2	2	12	1	HmN_000426600;HmN_000666200	IPR004910	Yippee/Mis18/Cereblon
OG0000257	2	2	2	2	2	12	1	HmN_003026620.1;HmN_003036960.1	IPR002077	VDCCAlpha1
OG0000258	12	0	0	0	0	12	#DIV/0!	ND	null	null
OG0000259	5	1	1	2	1	12	0.5	HmN_003047260	IPR007471	N-end_Aminoacyl_Trfase_N
OG0000260	3	1	2	2	2	12	1	HmN_000827300;HmN_000693400	IPR000727	T_SNARE_dom
OG0000662	1	1	2	1	3	9	3	HmN_003045940;HmN_003045360;HmN_003029590	IPR019339	CIR_N_dom
OG0000262	2	2	2	2	2	12	1	HmN_000168600;HmN_000039200	IPR001715	CH-domain
OG0000263	1	1	1	2	2	12	1	HmN_000809000;HmN_000809100	IPR001214;IPR036838	SET_dom;Ribosomal_S10_dom_sf
OG0000755	1	1	1	1	3	9	3	HmN_003008730;HmN_000829900;HmN_003008690	IPR004752	AmpG_permease/AT-1
OG0000265	2	2	3	2	1	12	0.5	HmN_003028110	IPR000571	Znf_CCCH
OG0000896	3	0	0	1	3	8	3	HmN_003000640;HmN_003000660;HmN_003000680	null	null
OG0000267	4	1	2	2	1	12	0.5	HmN_000237400	IPR003124	WH2_dom
OG0000268	2	2	2	2	2	12	1	HmN_003049750;HmN_000908600	IPR000719	Prot_kinase_dom
OG0000269	2	2	2	2	2	12	1	HmN_000794900;HmN_000366700	IPR006993;IPR002109	Glut_rich_SH3-bd;Glutaredoxin
OG0000270	2	2	3	2	2	12	1	HmN_003004540.1;HmN_003050400	IPR000169	Pept_cys_AS
OG0000271	1	1	1	4	1	12	0.25	HmN_000943000	IPR001202	WW_dom
OG0000935	1	1	0	1	3	8	3	HmN_003027300;HmN_003027360;HmN_003027330	IPR001279;IPR036866	Metallo-B-lactamas;RibonucZ/Hydroxyglut_hydro
OG0000273	1	0	2	2	4	12	2	HmN_000130400;HmN_003044070;HmN_003044060;HmN_000587600	IPR002110	Ankyrin_rpt
OG0000274	2	2	3	2	2	12	1	HmN_000893000;HmN_000803400	IPR039931;IPR001715	FAM102-like;CH-domain
OG0000961	1	1	1	1	3	8	3	HmN_003028650;HmN_003028610;HmN_003028670	IPR001900	RNase_II/R
OG0000276	3	0	0	3	3	12	1	HmN_003019670;HmN_003019690;HmN_003019680	IPR005123	Oxoglu/Fe-dep_dioxygenase
OG0000988	2	1	0	1	3	8	3	HmN_000519600;HmN_003024890;HmN_003027580	IPR007242;IPR036570	Atg12;HORMA_dom_sf
OG0001080	1	1	1	1	3	8	3	HmN_003039950;HmN_003040630;HmN_003039910	IPR006895;IPR006896	Znf_Sec23_Sec24;Sec23/24_trunk_dom
OG0000279	1	0	3	2	2	12	1	HmN_000587700;HmN_000393900	IPR002112	Leuzip_Jun
OG0000280	1	1	1	2	5	12	2.5	HmN_003047130;HmN_003047160;HmN_003047120;HmN_000051000.1;HmN_003047110	IPR011992	EF-hand-dom_pair
OG0000281	1	1	1	3	1	12	0.333333	HmN_003026830	IPR001487	Bromodomain
OG0001102	1	1	1	1	3	8	3	HmN_000086200;HmN_003043200;HmN_003043220	IPR033561;IPR013087	FBF1;Znf_C2H2_type
OG0001162	1	1	1	1	3	8	3	HmN_000718200;HmN_003009440;HmN_003009720	IPR035974	Rap/Ran-GAP_sf
OG0000284	3	0	0	2	4	12	2	HmN_003004970;HmN_000967000;HmN_003004960;HmN_003005000	IPR001251	CRAL-TRIO_dom
OG0001322	1	1	1	1	3	8	3	HmN_003000440;HmN_003000530;HmN_003000510	IPR001611	Leu-rich_rpt
OG0000286	2	1	3	2	2	12	1	HmN_000236400;HmN_000915000	IPR000008	C2_dom
OG0001329	1	1	0	1	3	8	3	HmN_003002510;HmN_003002320.1;HmN_002290700	IPR008936;IPR000198	Rho_GTPase_activation_prot;RhoGAP_dom
OG0001603	1	0	0	1	3	7	3	HmN_003013720;HmN_003013740;HmN_003013760	IPR001952	Alkaline_phosphatase
OG0001626	1	0	0	1	3	7	3	HmN_000453400;HmN_003020140;HmN_000498100	IPR001356	Homeobox_dom
OG0000290	1	4	1	2	2	12	1	HmN_003043760;HmN_003043920	IPR002017;IPR000719	Spectrin_repeat;Prot_kinase_dom
OG0000291	2	4	2	2	1	12	0.5	HmN_000004750	IPR004583	DNA_repair_Rad4
OG0000292	2	1	3	2	2	12	1	HmN_000286800;HmN_000250400	IPR006028	GABAA/Glycine_rcpt
OG0002800	1	0	0	1	3	6	3	HmN_003028050;HmN_003028040.1;HmN_003027730	IPR000742;IPR035892	EGF-like_dom;C2_domain_sf
OG0002881	1	0	0	1	3	6	3	HmN_003027040;HmN_003027000;HmN_003027020	IPR001464	Annexin
OG0000295	1	1	0	3	4	12	1.33333	HmN_003015220;HmN_003015950;HmN_003015450;HmN_003015480	IPR003961;IPR001304	FN3_dom;C-type_lectin-like
OG0000296	1	3	2	2	1	12	0.5	HmN_003021140	IPR001680	WD40_repeat
OG0000297	3	1	1	2	2	12	1	HmN_000839000;HmN_000839400	IPR001888;IPR001247	Transposase_1;ExoRNase_PH_dom1
OG0000298	2	2	0	2	4	12	2	HmN_003035650;HmN_000774600;HmN_003035600;HmN_000630800	IPR006015	Universal_stress_UspA
OG0000299	3	1	2	2	2	12	1	HmN_000845100;HmN_000815200	IPR001372;IPR003689	Dynein_light_chain_typ-1/2;ZIP
OG0002970	1	0	0	1	3	6	3	HmN_003013770;HmN_003013750;HmN_003013730	IPR001952	Alkaline_phosphatase
OG0000301	2	2	2	2	2	12	1	HmN_000466000;HmN_000813000	IPR009071	HMG_box_dom
OG0000302	1	1	2	3	3	12	1	HmN_000339400;HmN_003007040;HmN_003007030	IPR002143	Ribosomal_L1
OG0004924	0	0	1	1	3	6	3	HmN_003028600;HmN_003028640;HmN_003028660	IPR001841	Znf_RING
OG0000304	2	2	2	2	2	12	1	HmN_000344000.1;HmN_000031000.1	IPR001660	SAM
OG0004926	0	0	0	1	3	6	3	HmN_003003310;HmN_003003260;HmN_003003190	null	null
OG0000306	2	1	1	3	2	12	0.666667	HmN_003005510;HmN_003007710	IPR006775	GH116_catalytic
OG0000307	1	5	1	2	1	12	0.5	HmN_003005470	IPR027350	GT23_dom
OG0000308	2	1	1	3	2	12	0.666667	HmN_003005450;HmN_003005360	IPR002126	Cadherin-like_dom
OG0004932	0	0	0	1	3	6	3	HmN_003020400;HmN_003020380;HmN_003020390	null	null
OG0000310	1	1	3	2	1	12	0.5	HmN_003004750	IPR009025	RBP11-like_dimer
OG0000311	2	2	2	2	2	12	1	HmN_000387100;HmN_000387300	IPR000206;IPR008493	Ribosomal_L7/12;DUF775
OG0000312	2	2	2	2	2	12	1	HmN_000026900;HmN_000160100	IPR001132	SMAD_dom_Dwarfin-type
OG0000313	1	1	4	2	1	12	0.5	HmN_000206300	null	null
OG0000314	2	2	2	2	2	12	1	HmN_000577900;HmN_000186600	IPR004344	TTL/TTLL_fam
OG0000315	1	2	1	4	1	12	0.25	HmN_003034420	IPR019355	Cell_cycle_regulator_Mat89Bb
OG0000316	2	2	2	2	2	12	1	HmN_003036270;HmN_003036280	IPR001322	Lamin_tail_dom
OG0000317	2	2	2	2	1	12	0.5	HmN_003034390.1	IPR001300	Peptidase_C2_calpain_cat
OG0000318	2	2	1	2	3	12	1.5	HmN_000729600;HmN_000163400;HmN_003050560	IPR013078	His_Pase_superF_clade-1
OG0000319	1	3	1	2	4	12	2	HmN_003035410;HmN_003035420;HmN_003035390;HmN_003035400	IPR008858;IPR001680	TROVE_dom;WD40_repeat
OG0000320	1	2	0	3	3	12	1	HmN_003035510;HmN_003035500;HmN_003035450	IPR002528	MATE_fam
OG0000321	2	2	3	2	1	12	0.5	HmN_003033960	IPR018545	Btz_dom
OG0000322	2	2	2	2	1	12	0.5	HmN_003033880	IPR000649	IF-2B-related
OG0000323	1	1	2	2	3	12	1.5	HmN_003003240;HmN_003002600;HmN_000863400	IPR001478	PDZ
OG0004936	0	0	0	1	3	6	3	HmN_003008770;HmN_003009100;HmN_003008720	null	null
OG0000325	1	2	2	2	3	12	1.5	HmN_003001370;HmN_003001390;HmN_003001380.1	IPR003378	Fringe-like
OG0000326	1	2	2	0	3	12	#DIV/0!	HmN_002099500;HmN_002019900;HmN_002099800	IPR000751	MPI_Phosphatase
OG0000327	0	1	11	0	0	12	#DIV/0!	ND	null	null
OG0000328	0	3	9	0	0	12	#DIV/0!	ND	null	null
OG0000329	0	2	10	0	0	12	#DIV/0!	ND	null	null
OG0000330	0	1	1	4	3	12	0.75	HmN_000143800.1;HmN_000980800;HmN_000178900	IPR015125	53-BP1_Tudor
OG0000331	0	0	0	3	0	12	0	ND	null	null
OG0004945	0	0	0	1	3	6	3	HmN_003030360;HmN_003030280.1;HmN_003030300	IPR003961	FN3_dom
OG0004950	0	0	0	1	3	6	3	HmN_003033580;HmN_000365800;HmN_003033590	null	null
OG0000334	3	1	1	2	2	11	1	HmN_003049180.1;HmN_003049200	IPR005804	FA_desaturase_dom
OG0000335	2	1	1	2	3	11	1.5	HmN_003033850.1;HmN_003033820;HmN_003033860	IPR003029	S1_domain
OG0000336	1	1	3	2	1	11	0.5	HmN_003020470.1	IPR004087	KH_dom
OG0000337	2	1	2	2	2	11	1	HmN_000793700;HmN_000793600	IPR009357	Riboflavin_transptr
OG0000338	1	0	0	2	6	11	3	HmN_003018180;HmN_003018080;HmN_003018200;HmN_003018030;HmN_003018290;HmN_003018220	null	null
OG0000339	3	1	1	2	2	11	1	HmN_000453200;HmN_000453100	null	null
OG0004953	0	0	0	1	3	6	3	HmN_003030380;HmN_003030390;HmN_003030320	null	null
OG0000341	2	2	1	2	2	11	1	HmN_003043750;HmN_003047430.1	IPR001680	WD40_repeat
OG0004956	0	0	0	1	3	6	3	HmN_003022360;HmN_003022320;HmN_003022350	null	null
OG0006148	0	0	0	1	3	5	3	HmN_003044350;HmN_003044360;HmN_003044370	null	null
OG0000344	2	1	2	2	2	11	1	HmN_000864900;HmN_000430000	IPR000340	Dual-sp_phosphatase_cat-dom
OG0006164	0	0	0	1	3	5	3	HmN_003014900;HmN_003015010;HmN_003014880	null	null
OG0006166	0	0	0	1	3	5	3	HmN_003009690;HmN_003009490;HmN_003009400	IPR000409;IPR001680	BEACH_dom;WD40_repeat
OG0006167	0	0	0	1	3	5	3	HmN_003032120;HmN_003032130;HmN_003032140	IPR001611;IPR032675	Leu-rich_rpt;LRR_dom_sf
OG0006184	0	0	0	1	3	5	3	HmN_003013340;HmN_003013380;HmN_003013350	IPR013632	DNA_recomb/repair_Rad51_C
OG0000349	2	2	2	2	1	11	0.5	HmN_000203850	IPR001680	WD40_repeat
OG0000350	1	7	2	0	1	11	#DIV/0!	HmN_003017790	IPR003859	Galactosyl_T
OG0006190	0	0	0	1	3	5	3	HmN_003015470;HmN_003015440;HmN_003015230	null	null
OG0006191	0	0	0	1	3	5	3	HmN_003038950;HmN_003038940;HmN_003038930	null	null
OG0000353	2	2	1	2	2	11	1	HmN_000773300;HmN_000801900	IPR001849	PH_domain
OG0000354	2	0	0	3	4	11	1.33333	HmN_003029100;HmN_003029110;HmN_003029090;HmN_003029120	IPR020683	Ankyrin_rpt-contain_dom
OG0006193	0	0	0	1	3	5	3	HmN_003014890;HmN_003014910;HmN_003015000	null	null
OG0000356	2	1	2	2	2	11	1	HmN_003028320;HmN_003042350	IPR002490	V-ATPase_116kDa_su
OG0000357	2	0	4	2	1	11	0.5	HmN_000694500	IPR019379	Gamma_Secretase_Asp_P_PEN2
OG0000358	1	1	3	2	2	11	1	HmN_000317200;HmN_000317300	IPR000118	Granulin
OG0006194	0	0	0	1	3	5	3	HmN_001020200;HmN_003019770;HmN_003020150	IPR018061;IPR021109;IPR001995	Retropepsins;Peptidase_aspartic_dom_sf;Peptidase_A2_cat
OG0000360	2	2	1	2	2	11	1	HmN_000226700;HmN_000598200	IPR007188	ARPC2
OG0006198	0	0	0	1	3	5	3	HmN_003027160;HmN_003027070;HmN_003027110	null	null
OG0000362	1	1	4	2	1	11	0.5	HmN_003026820	IPR001487	Bromodomain
OG0006203	0	0	0	1	3	5	3	HmN_003002720;HmN_003002680;HmN_003002750	IPR012302	Malic_NAD-bd
OG0006207	0	0	0	1	3	5	3	HmN_003033790;HmN_003033760;HmN_003033780	null	null
OG0000365	1	1	1	2	2	11	1	HmN_001024800;HmN_000651700	IPR005016	TDE1/TMS
OG0006209	0	0	0	1	3	5	3	HmN_003022910;HmN_003023020;HmN_003022980	null	null
OG0000367	2	3	1	2	1	11	0.5	HmN_000948400	IPR001680	WD40_repeat
OG0006210	0	0	0	1	3	5	3	HmN_000178800;HmN_003008860;HmN_003008750	null	null
OG0006217	0	0	0	1	3	5	3	HmN_003006810;HmN_003006850;HmN_003006840	IPR000433;IPR000197	Znf_ZZ;Znf_TAZ
OG0000370	2	2	2	2	1	11	0.5	HmN_000596200	IPR002172	LDrepeatLR_classA_rpt
OG0000371	2	2	1	2	2	11	1	HmN_000583200;HmN_003038440	IPR000727;IPR019177	T_SNARE_dom;Golgin_subfamily_A_member_5
OG0000372	2	2	2	2	1	11	0.5	HmN_003038430.1	IPR006786	Pinin_SDK_MemA
OG0000373	5	0	0	2	2	11	1	HmN_003038030.1;HmN_003038040.1	null	null
OG0000374	2	2	2	2	1	11	0.5	HmN_000819800.1	IPR000198	RhoGAP_dom
OG0006219	0	0	0	1	3	5	3	HmN_003040980;HmN_003040870;HmN_003041080	IPR000242	PTPase_domain
OG0000376	2	4	5	0	0	11	#DIV/0!	ND	null	null
OG0000377	1	1	1	2	4	11	2	HmN_000503600.1;HmN_003021200;HmN_003021210;HmN_000503700	IPR036638;IPR011598	HLH_DNA-bd_sf;bHLH_dom
OG0006220	0	0	0	1	3	5	3	HmN_003030330;HmN_003030400;HmN_003030350	null	null
OG0000379	1	1	3	2	2	11	1	HmN_001017200.1;HmN_002064800.1	IPR002110	Ankyrin_rpt
OG0006223	0	0	0	1	3	5	3	HmN_003015300;HmN_003015320;HmN_003015280	IPR003598	Ig_sub2
OG0000381	2	1	2	2	2	11	1	HmN_000666400;HmN_000790500	IPR002048	EF_hand_dom
OG0000007	1	9	37	1	2	51	2	HmN_003006360;HmN_000466600	IPR001283	CRISP-related
OG0000383	4	0	1	2	2	11	1	HmN_000980100;HmN_000160000	IPR010651	Sugar_transport
OG0000384	2	2	1	2	2	11	1	HmN_000052600;HmN_000052500	IPR002108	ADF-H
OG0000385	2	2	3	2	1	11	0.5	HmN_000580600	IPR004031	PMP22/EMP/MP20/Claudin
OG0000386	1	0	0	2	3	11	1.5	HmN_003012830;HmN_003012850;HmN_003012870	IPR004102	Poly(ADP-ribose)pol_reg_dom
OG0000061	3	7	8	1	2	22	2	HmN_000832500;HmN_003004120	IPR000047;IPR000747	HTH_motif;Homeobox_engrailed
OG0000388	2	2	1	2	2	11	1	HmN_000082900;HmN_000705500	IPR000719	Prot_kinase_dom
OG0000389	2	2	2	2	1	11	0.5	HmN_003044120	IPR001680	WD40_repeat
OG0000094	2	4	7	1	2	18	2	HmN_000743400;HmN_002163200	IPR001753;IPR015915	Enoyl-CoA_hydra/iso;Kelch-typ_b-propeller
OG0000095	6	2	6	1	2	18	2	HmN_003006470;HmN_003004950	IPR001251	CRAL-TRIO_dom
OG0000126	2	2	7	1	2	16	2	HmN_000319300;HmN_002205000	IPR000210	BTB/POZ_dom
OG0000128	2	8	2	1	2	16	2	HmN_000639200;HmN_003008310	IPR000467;IPR004600	G_patch_dom;TFIIH_Tfb4/GTF2H3
OG0000166	2	3	4	1	2	14	2	HmN_000155800;HmN_000174100	IPR001699	TF_T-box
OG0000195	2	2	6	1	2	14	2	HmN_003003900;HmN_003003890	IPR019136;IPR001680	TF_IIIC_su-5_HTH;WD40_repeat
OG0000396	2	2	1	2	2	11	1	HmN_003033240.1;HmN_003004680.1	IPR001298	Filamin/ABP280_rpt
OG0000397	1	0	0	3	1	11	0.333333	HmN_003028730	null	null
OG0000398	2	2	2	2	2	11	1	HmN_000039900;HmN_000040000	IPR011598;IPR006594	bHLH_dom;LisH
OG0000206	2	5	1	1	2	13	2	HmN_000124000;HmN_002101500	IPR000425	MIP
OG0000210	2	2	5	1	2	13	2	HmN_003004450;HmN_000852800	IPR011545;IPR001650	DEAD/DEAH_box_helicase_dom;Helicase_C
OG0000211	2	2	5	1	2	13	2	HmN_003028820;HmN_003028830.1	IPR022742;IPR005485	Hydrolase_4;Rbsml_L5_euk/L18_arc
OG0000402	1	1	0	3	3	11	1	HmN_000108600;HmN_000108400;HmN_000108500.1	IPR013087	Znf_C2H2_type
OG0000403	2	1	0	3	2	11	0.666667	HmN_000690500;HmN_003005810	IPR000719	Prot_kinase_dom
OG0000404	1	1	3	2	1	11	0.5	HmN_003005230	IPR009604	LsmAD_domain
OG0000235	2	3	2	1	2	13	2	HmN_003004780;HmN_000753300	IPR001895;IPR000651	RASGEF_cat_dom;Ras-like_Gua-exchang_fac_N
OG0000248	5	1	2	1	2	12	2	HmN_003013110;HmN_003013120	IPR015943;IPR000210	WD40/YVTN_repeat-like_dom_sf;BTB/POZ_dom
OG0000407	4	1	0	2	2	11	1	HmN_000566200;HmN_000566100	null	null
OG0000249	2	2	3	1	2	12	2	HmN_003045230;HmN_003045240.1	IPR019514;IPR007249	Syndetin_C;Dopey_N
OG0000255	2	1	4	1	2	12	2	HmN_002222000;HmN_000429300	IPR003929	K_chnl_BK_asu
OG0000264	2	2	4	1	2	12	2	HmN_003028090;HmN_003028100	IPR011990;IPR029638	TPR-like_helical_dom_sf;FAM78
OG0000411	2	3	1	2	1	11	0.5	HmN_000235700	IPR004045	Glutathione_S-Trfase_N
OG0000272	2	2	3	1	2	12	2	HmN_003042030;HmN_003042010	IPR001680	WD40_repeat
OG0000278	2	2	3	1	2	12	2	HmN_000001700;HmN_002167800	IPR001781	Znf_LIM
OG0000414	1	1	3	2	2	11	1	HmN_003036240;HmN_003036250	IPR001930	Peptidase_M1
OG0000289	4	1	1	1	2	12	2	HmN_003043940;HmN_003043930	IPR002159;IPR001599	CD36_fam;Macroglobln_a2
OG0000416	1	1	1	5	1	11	0.2	HmN_003036050	IPR001214	SET_dom
OG0000303	2	2	4	1	2	12	2	HmN_003006880;HmN_000032200	IPR002773;IPR019375	Deoxyhypusine_synthase;Ribosomal_S28_mit
OG0000342	2	2	2	1	2	11	2	HmN_000021300.1;HmN_002184600	IPR018799;IPR005024	TRAF3IP1;Snf7_fam
OG0000419	2	2	2	2	1	11	0.5	HmN_003036640	IPR000868	Isochorismatase-like
OG0000420	2	1	1	2	3	11	1.5	HmN_000908300;HmN_003034760;HmN_000908400.1	IPR001478	PDZ
OG0000421	3	1	3	0	3	11	#DIV/0!	HmN_002117000;HmN_003000460;HmN_003000470	IPR004942	Roadblock/LAMTOR2_dom
OG0000343	2	2	2	1	2	11	2	HmN_002181900;HmN_000406500	IPR019143;IPR007274	JNK/Rab-associated_protein-1_N;Cop_transporter
OG0000423	1	1	1	2	1	11	0.5	HmN_003034040	null	null
OG0000424	2	2	1	2	2	11	1	HmN_003033710;HmN_003033700	IPR007846;IPR000219	RRM_NUP35_dom;DH-domain
OG0000351	2	1	3	1	2	11	2	HmN_000310000;HmN_002278500.1	IPR002618	UDPGP_fam
OG0000426	1	1	3	2	2	11	1	HmN_003032680;HmN_003035380	IPR003593	AAA+_ATPase
OG0000352	2	2	2	1	2	11	2	HmN_000491200;HmN_002033400	IPR001806	Small_GTPase
OG0000364	3	2	2	1	2	11	2	HmN_003049340;HmN_003049350	IPR002172	LDrepeatLR_classA_rpt
OG0000429	1	1	1	3	3	11	1	HmN_002077800;HmN_003002620;HmN_003002810	IPR011701	MFS
OG0000375	1	5	1	1	2	11	2	HmN_003020060;HmN_003020070.1	IPR018797;IPR002172	FAM98;LDrepeatLR_classA_rpt
OG0000387	2	2	1	1	2	11	2	HmN_002189100;HmN_002188800	IPR001757;IPR006816	P_typ_ATPase;ELMO_dom
OG0000432	2	1	2	2	2	11	1	HmN_003001460.1;HmN_003001450	IPR008380	HAD-SF_hydro_IG_5-nucl
OG0000433	2	2	2	2	1	11	0.5	HmN_003003570	IPR000999	RNase_III_dom
OG0000390	2	2	3	1	2	11	2	HmN_000047400;HmN_003040820	IPR001678;IPR000244	MeTrfase_RsmB/NOP2;Ribosomal_L9
OG0000405	1	1	2	1	2	11	2	HmN_003004640;HmN_003004650	IPR013170	mRNA_splic_Cwf21_dom
OG0000436	0	4	7	0	0	11	#DIV/0!	ND	null	null
OG0000437	0	10	1	0	0	11	#DIV/0!	ND	null	null
OG0000438	0	1	1	3	2	11	0.666667	HmN_000420700;HmN_000614800	IPR001214	SET_dom
OG0000439	0	1	10	0	0	11	#DIV/0!	ND	null	null
OG0000410	2	2	3	1	2	11	2	HmN_003004580;HmN_003004570	IPR012486;IPR000719	Far11/STRP_N;Prot_kinase_dom
OG0000441	0	0	0	4	0	11	0	ND	null	null
OG0000442	0	0	0	6	1	11	0.166667	HmN_003025020	null	null
OG0000422	2	2	3	1	2	11	2	HmN_003034820;HmN_003034810	IPR004344;IPR002048	TTL/TTLL_fam;EF_hand_dom
OG0000428	2	2	2	1	2	11	2	HmN_002189700;HmN_000000700	IPR002657	BilAc:Na_symport/Acr3
OG0000430	3	2	2	1	2	11	2	HmN_003045880.1;HmN_003045870	IPR000719	Prot_kinase_dom
OG0000446	1	0	3	2	1	10	0.5	HmN_003020530	null	null
OG0000447	2	2	2	2	1	10	0.5	HmN_000415500	IPR001680	WD40_repeat
OG0000434	2	1	4	1	2	11	2	HmN_003003680;HmN_003003670	IPR000330	SNF2_N
OG0000449	1	2	5	0	1	10	#DIV/0!	HmN_000277200	IPR000488	Death_domain
OG0000450	2	1	1	2	2	10	1	HmN_003020200.1;HmN_003020210	IPR001757	P_typ_ATPase
OG0000435	2	3	2	1	2	11	2	HmN_003003730;HmN_003003720	IPR008431;IPR001180	CNPase;CNH_dom
OG0000444	2	2	1	1	2	10	2	HmN_002044400;HmN_000731900	IPR003140	PLipase/COase/thioEstase
OG0000445	1	1	4	1	2	10	2	HmN_000091300;HmN_003020570.1	IPR000742	EGF-like_dom
OG0000464	2	1	3	1	2	10	2	HmN_000804100;HmN_003027550	IPR001107	Band_7
OG0000466	2	2	2	1	2	10	2	HmN_003028220;HmN_003028230	IPR033192;IPR000095	CCDC151;CRIB_dom
OG0000456	3	1	1	2	1	10	0.5	HmN_000015800	IPR017946	PLC-like_Pdiesterase_TIM-brl
OG0000468	1	1	3	1	2	10	2	HmN_003028940;HmN_003028960	IPR000182;IPR027992	GNAT_dom;tRNA_bind_dom
OG0000458	2	1	1	2	2	10	1	HmN_003047210;HmN_003047230	IPR041491	TRPM_SLOG
OG0000481	2	2	1	1	2	10	2	HmN_000340700;HmN_002158700	IPR005024	Snf7_fam
OG0000460	2	1	1	2	2	10	1	HmN_003047280;HmN_003047270.1	IPR000999	RNase_III_dom
OG0000488	2	2	2	1	2	10	2	HmN_003049170;HmN_003049160	IPR001375;IPR003598	Peptidase_S9;Ig_sub2
OG0000489	2	1	0	1	2	10	2	HmN_000659800.1;HmN_003049140	IPR024835	SYCP1/2
OG0000463	10	0	0	0	0	10	#DIV/0!	ND	null	null
OG0000494	2	2	2	1	2	10	2	HmN_003021180;HmN_003021170	IPR002761;IPR002524	Diphthami_syn_dom;Cation_efflux
OG0000496	2	3	1	1	2	10	2	HmN_003023440;HmN_000661500	IPR007740;IPR007724	Ribosomal_L49/IMG2;Poly_GlycHdrlase
OG0000507	1	0	5	1	2	10	2	HmN_003038470;HmN_003038460	IPR000182	GNAT_dom
OG0000467	1	1	3	2	1	10	0.5	HmN_000692700	IPR000268	RNAP_N/Rpb10
OG0000508	2	1	2	1	2	10	2	HmN_002024100.1;HmN_000581500.1	IPR000699	RIH_dom
OG0000469	2	1	1	2	2	10	1	HmN_003029070;HmN_003035200	IPR000239	GPCR_kinase
OG0000514	2	2	2	1	2	10	2	HmN_003003710;HmN_003003700	IPR014720;IPR007259	dsRBD_dom;GCP
OG0000471	1	1	1	3	2	10	0.666667	HmN_000209200;HmN_000209300.1	IPR001315	CARD
OG0000518	1	1	4	1	2	10	2	HmN_003044000;HmN_003043990	IPR000949	ELM2_dom
OG0000520	2	1	3	1	2	10	2	HmN_000550100;HmN_003041300.1	IPR002048	EF_hand_dom
OG0000474	2	1	1	2	2	10	1	HmN_000749800.1;HmN_000749900	IPR001736;IPR001683	PLipase_D/transphosphatidylase;Phox
OG0000523	2	2	2	1	2	10	2	HmN_003044220.1;HmN_003044210	IPR002931	Transglutaminase-like
OG0000476	2	1	1	2	2	10	1	HmN_000520600;HmN_000931300	IPR001680	WD40_repeat
OG0000527	2	2	2	1	2	10	2	HmN_003017780;HmN_000814600	IPR002130;IPR003689	Cyclophilin-type_PPIase_dom;ZIP
OG0000478	3	0	1	2	2	10	1	HmN_003049400;HmN_003049410	IPR000952;IPR000073	AB_hydrolase_4_CS;AB_hydrolase_1
OG0000542	2	2	2	1	2	10	2	HmN_003013210.1;HmN_003013200	IPR001208;IPR000571	MCM_dom;Znf_CCCH
OG0000544	2	2	2	1	2	10	2	HmN_003008490.1;HmN_003008500	IPR000313;IPR010541	PWWP_dom;DUF1115
OG0000545	2	2	2	1	2	10	2	HmN_003009180;HmN_003009190	IPR000253;IPR001202	FHA_dom;WW_dom
OG0000559	1	1	3	1	2	10	2	HmN_000011300.1;HmN_002188100	IPR000719	Prot_kinase_dom
OG0000483	2	2	0	3	1	10	0.333333	HmN_003026840	IPR000504	RRM_dom
OG0000484	1	1	1	2	1	10	0.5	HmN_003026760	IPR001810	F-box_dom
OG0000561	2	2	2	1	2	10	2	HmN_003004100;HmN_003004090	IPR002043	UDG_fam1
OG0000562	2	2	2	1	2	10	2	HmN_003004800;HmN_000407000	IPR019141;IPR000426	DUF2045;Proteasome_asu_N
OG0000487	1	1	2	2	2	10	1	HmN_000327400;HmN_000327300	IPR001806	Small_GTPase
OG0000568	1	2	3	1	2	10	2	HmN_003004400;HmN_003004180	IPR002075	NTF2
OG0000576	2	2	2	1	2	10	2	HmN_003037850;HmN_003037840	IPR001357;IPR007150	BRCT_dom;Hus1/Mec3
OG0000577	2	2	2	1	2	10	2	HmN_003050590;HmN_000186500	IPR026094;IPR015362	GPS2;WIBG_mago-bd
OG0000491	3	1	1	2	1	10	0.5	HmN_003038060.1	IPR015943	WD40/YVTN_repeat-like_dom_sf
OG0000579	1	2	3	1	2	10	2	HmN_000426400;HmN_003036100	IPR000276	GPCR_Rhodpsn
OG0000583	2	2	1	1	2	10	2	HmN_002117600;HmN_000486200	IPR006201	Neur_channel
OG0000587	1	2	2	1	2	10	2	HmN_003036730;HmN_003036720	IPR011701	MFS
OG0000595	2	2	2	1	2	10	2	HmN_003031390.1	IPR000341	PI3K_Ras-bd_dom
OG0000597	2	2	2	1	2	10	2	HmN_003000370;HmN_000683600	IPR001163;IPR017905	LSM_dom_euk/arc;ERV/ALR_sulphydryl_oxidase
OG0000497	1	1	0	2	2	10	1	HmN_000811000;HmN_000662000	IPR002048	EF_hand_dom
OG0000498	1	2	2	2	1	10	0.5	HmN_003024010	IPR000403	PI3/4_kinase_cat_dom
OG0000499	2	1	1	2	2	10	1	HmN_003023740.1;HmN_003023750	IPR001320	Iontro_rcpt
OG0000500	1	1	2	2	2	10	1	HmN_000679500;HmN_000679600	IPR000832	GPCR_2_secretin-like
OG0000598	2	1	3	1	2	10	2	HmN_003002990;HmN_003050640	IPR022701;IPR005024	GlycosylTrfase_1_N;Snf7_fam
OG0000502	2	1	1	2	2	10	1	HmN_003023480;HmN_000587400	IPR001660	SAM
OG0000503	1	1	1	2	1	10	0.5	HmN_003024300	IPR001293	Znf_TRAF
OG0000504	1	1	1	2	1	10	0.5	HmN_003040600	IPR011990	TPR-like_helical_dom_sf
OG0000505	1	2	1	2	2	10	1	HmN_000049800;HmN_000049900	IPR010033	HAD_SF_ppase_IIIC
OG0000506	1	1	3	2	1	10	0.5	HmN_000876700	IPR001148	CA_dom
OG0000606	2	2	2	1	2	10	2	HmN_003000700;HmN_003000690	IPR025261	DUF4210
OG0000609	2	2	2	1	2	10	2	HmN_003003840;HmN_000070300	IPR014898;IPR000719	Znf_C2H2_LYAR;Prot_kinase_dom
OG0000509	2	2	1	2	1	10	0.5	HmN_003038710	IPR000048	IQ_motif_EF-hand-BS
OG0000510	2	1	1	2	2	10	1	HmN_000590700;HmN_000590500	IPR001312	Hexokinase
OG0000610	2	2	2	1	2	10	2	HmN_003003950;HmN_003003960	IPR006166;IPR004343	ERCC4_domain;Plus-3_dom
OG0000512	1	0	3	2	2	10	1	HmN_000193000;HmN_000600100	IPR002125	CMP_dCMP_dom
OG0000513	1	1	3	2	1	10	0.5	HmN_000278500	IPR013865	FAM32A
OG0000611	2	2	2	1	2	10	2	HmN_003003910;HmN_003003920	IPR000253;IPR014722	FHA_dom;Rib_L2_dom2
OG0000622	2	1	2	1	2	9	2	HmN_003018360;HmN_003018370	IPR002129;IPR016024	PyrdxlP-dep_de-COase;ARM-type_fold
OG0000516	1	1	2	2	2	10	1	HmN_000005900;HmN_000086300	IPR000089	Biotin_lipoyl
OG0000517	2	1	1	2	2	10	1	HmN_003037870;HmN_000013400	IPR002259	Eqnu_transpt
OG0000624	2	2	1	1	2	9	2	HmN_003020240;HmN_003020250	IPR002171;IPR028032	Ribosomal_L2;DUF4503
OG0000625	2	1	1	1	2	9	2	HmN_002165500;HmN_000611000	IPR000719	Prot_kinase_dom
OG0000626	2	1	2	1	2	9	2	HmN_003001430;HmN_003001440	IPR002792;IPR002172	TRAM_dom;LDrepeatLR_classA_rpt
OG0000632	2	1	2	1	2	9	2	HmN_003032410;HmN_003032420.1	IPR002110;IPR002867	Ankyrin_rpt;IBR_dom
OG0000522	1	2	1	2	1	10	0.5	HmN_003041430	IPR033512	TFG
OG0000637	1	2	2	1	2	9	2	HmN_003024360;HmN_000428600	IPR003594;IPR018955	HATPase_C;BCDHK/PDK_N
OG0000643	2	2	1	1	2	9	2	HmN_003045260;HmN_003045250.1	IPR001394;IPR000719	Peptidase_C19_UCH;Prot_kinase_dom
OG0000648	2	2	1	1	2	9	2	HmN_000606800;HmN_003047340	null	null
OG0000526	4	0	0	2	1	10	0.5	HmN_000896700	IPR001283	CRISP-related
OG0000673	1	1	2	1	2	9	2	HmN_003000380;HmN_003000750	IPR002110	Ankyrin_rpt
OG0000678	3	1	1	1	2	9	2	HmN_003049220.1;HmN_000327100.1	IPR002312	Asp/Asn-tRNA-synth_IIb
OG0000529	1	1	2	2	1	10	0.5	HmN_003017750	IPR001766	Fork_head_dom
OG0000530	1	1	3	2	1	10	0.5	HmN_003018330	IPR009057	Homeobox-like_sf
OG0000689	1	2	2	1	2	9	2	HmN_000454100;HmN_003020010	IPR000210;IPR001912	BTB/POZ_dom;Ribosomal_S4/S9_N
OG0000693	2	1	2	1	2	9	2	HmN_003023450;HmN_003023460	IPR019152;IPR006802	DUF2046;Radial_spoke
OG0000533	1	1	1	2	3	10	1.5	HmN_000889600;HmN_003033260;HmN_003033300	IPR006910;IPR006909	Rad21_Rec8_N;Rad21/Rec8_C_eu
OG0000713	2	2	1	1	2	9	2	HmN_003040370;HmN_003040380	IPR001841	Znf_RING
OG0000535	1	2	1	2	2	10	1	HmN_000462600;HmN_000462700	IPR011032	GroES-like_sf
OG0000536	1	1	0	3	2	10	0.666667	HmN_001020800;HmN_000833000	null	null
OG0000537	1	1	1	2	2	10	1	HmN_002103800;HmN_000760400.1	IPR026074	MAP1
OG0000725	2	2	1	1	2	9	2	HmN_003044040;HmN_003044030	IPR003380;IPR001876	SKI/SNO/DAC;Znf_RanBP2
OG0000539	1	1	1	2	3	10	1.5	HmN_000869700;HmN_003026130;HmN_003025040	IPR003593;IPR013632	AAA+_ATPase;DNA_recomb/repair_Rad51_C
OG0000540	2	1	1	2	2	10	1	HmN_000737100;HmN_003050700	IPR000418	Ets_dom
OG0000541	2	1	1	2	2	10	1	HmN_000538600;HmN_000539200	IPR000196	Ribosomal_L19/L19e
OG0000726	2	2	1	1	2	9	2	HmN_003041660;HmN_003041670	IPR000719	Prot_kinase_dom
OG0000728	1	2	2	1	2	9	2	HmN_000705600;HmN_003044280	IPR018967;IPR010418	FeS-contain_CDGSH-typ;ECSIT
OG0000741	1	1	2	1	2	9	2	HmN_003021150;HmN_003021160	IPR000597	Ribosomal_L3
OG0000756	2	2	1	1	2	9	2	HmN_000878200;HmN_003006500	IPR018094	Thymidylate_kinase
OG0000546	2	2	1	2	1	10	0.5	HmN_000038100	IPR000315	Znf_B-box
OG0000547	1	1	2	2	2	10	1	HmN_000691800;HmN_000691900	IPR000834	Peptidase_M14
OG0000548	2	2	1	2	1	10	0.5	HmN_003006320	IPR001214	SET_dom
OG0000549	2	1	1	2	2	10	1	HmN_000423900;HmN_000689300	IPR003598;IPR003599	Ig_sub2;Ig_sub
OG0000757	2	2	1	1	2	9	2	HmN_003006440;HmN_003006450	IPR000727;IPR001412	T_SNARE_dom;aa-tRNA-synth_I_CS
OG0000551	1	0	3	2	1	10	0.5	HmN_000855800	null	null
OG0000552	1	1	2	2	1	10	0.5	HmN_003005690	IPR000276	GPCR_Rhodpsn
OG0000553	1	2	1	2	1	10	0.5	HmN_003005750.1	IPR029157	CEP44_CC
OG0000554	2	2	2	2	0	10	0	ND	null	null
OG0000555	1	3	1	2	1	10	0.5	HmN_003005420	IPR012445	ATG101
OG0000556	3	1	2	2	1	10	0.5	HmN_000937600	IPR000407	GDA1_CD39_NTPase
OG0000557	2	2	1	2	1	10	0.5	HmN_000847000	IPR002475	Bcl2-like
OG0000558	2	0	1	3	2	10	0.666667	HmN_003004730;HmN_003005260	IPR000192	Aminotrans_V_dom
OG0000762	2	2	1	1	2	9	2	HmN_003008400.1;HmN_003008410	IPR027993;IPR001173	DUF4495;Glyco_trans_2-like
OG0000560	1	1	1	4	1	10	0.25	HmN_003005160	IPR004143	BPL_LPL_catalytic
OG0000786	2	2	1	1	2	9	2	HmN_000561700	IPR006634	TLC-dom
OG0000787	2	1	2	1	2	9	2	HmN_000163200;HmN_003004860	IPR001394	Peptidase_C19_UCH
OG0000563	1	1	2	0	2	10	#DIV/0!	HmN_003004820;HmN_003004810	IPR001433;IPR001163	OxRdtase_FAD/NAD-bd;LSM_dom_euk/arc
OG0000564	2	1	1	2	2	10	1	HmN_000554000;HmN_000408700	IPR000245	ATPase_proteolipid_csu
OG0000565	1	2	1	2	2	10	1	HmN_000562000;HmN_000562700	IPR006015	Universal_stress_UspA
OG0000566	1	2	2	2	1	10	0.5	HmN_000388000	IPR002048	EF_hand_dom
OG0000567	1	1	2	2	2	10	1	HmN_003004200;HmN_003004210	IPR039788	NOL4/NOL4L
OG0000797	1	1	2	1	2	9	2	HmN_003001480;HmN_003001470	IPR002130	Cyclophilin-type_PPIase_dom
OG0000569	2	2	1	2	1	10	0.5	HmN_000853200	IPR007763	NDUFA12
OG0000570	2	1	1	2	2	10	1	HmN_003033720;HmN_003004560	IPR012725;IPR013126	Chaperone_DnaK;Hsp_70_fam
OG0000799	2	1	2	1	2	9	2	HmN_003046960;HmN_000333800	IPR001965;IPR007194	Znf_PHD;TRAPP_component
OG0000804	1	1	1	1	2	9	2	HmN_000382700;HmN_003020720	IPR027417	P-loop_NTPase
OG0000826	2	1	1	1	2	9	2	HmN_002045400;HmN_002045300	IPR006634	TLC-dom
OG0000574	2	2	1	2	1	10	0.5	HmN_000236000	IPR002364	Quin_OxRdtase/zeta-crystal_CS
OG0000831	2	1	2	1	2	9	2	HmN_003033670;HmN_000419600.1	IPR001289	NFYA
OG0000844	2	1	1	1	2	9	2	HmN_003032760;HmN_003032750	IPR003702	ActCoA_hydro
OG0000849	2	2	1	1	2	9	2	HmN_003032480;HmN_003032490	IPR024131	UPF0489
OG0000853	1	1	2	1	2	9	2	HmN_003000180;HmN_003000190	IPR001005	SANT/Myb
OG0000923	1	2	1	1	2	8	2	HmN_000405800;HmN_003050680	IPR000980	SH2
OG0000939	2	1	1	1	2	8	2	HmN_000706600;HmN_003048200	IPR000608;IPR033557	UBQ-conjugat_E2;LEXM
OG0000581	2	2	2	2	1	10	0.5	HmN_000117840	IPR000594	ThiF_NAD_FAD-bd
OG0000966	1	1	1	1	2	8	2	HmN_000726100;HmN_003028880	IPR002317	Ser-tRNA-ligase_type_1
OG0000968	2	1	1	1	2	8	2	HmN_003028980;HmN_003028970	IPR000719;IPR018997	Prot_kinase_dom;PUB_domain
OG0000969	2	1	1	1	2	8	2	HmN_003029000;HmN_000673900	IPR001799;IPR040357	Ephrin_RBD;Vma22/CCDC115
OG0000991	1	2	1	1	2	8	2	HmN_003049730;HmN_003049720	IPR000834;IPR040626	Peptidase_M14;Pepdidase_M14_N
OG0000586	2	1	1	2	3	10	1.5	HmN_003036560;HmN_003036510;HmN_003036610	IPR003697	Maf-like
OG0000994	2	1	1	1	2	8	2	HmN_003049760;HmN_003049770	IPR001849;IPR001680	PH_domain;WD40_repeat
OG0000997	1	1	1	1	2	8	2	HmN_003032440;HmN_000538500	IPR004177	DDHD_dom
OG0001012	2	1	1	1	2	8	2	HmN_003049250;HmN_003049260	IPR000834;IPR000719	Peptidase_M14;Prot_kinase_dom
OG0001027	1	1	2	1	2	8	2	HmN_003020750;HmN_000092100	IPR004910	Yippee/Mis18/Cereblon
OG0000591	1	1	1	2	1	10	0.5	HmN_003034050	IPR019394	TEX28/TMCC
OG0001029	2	1	1	1	2	8	2	HmN_000609600.1;HmN_003019930	IPR001781	Znf_LIM
OG0001042	1	2	1	1	2	8	2	HmN_000758100;HmN_003021300	IPR006629;IPR002777	LITAF;PFD_beta-like
OG0000594	1	1	2	2	2	10	1	HmN_003034870;HmN_003034860	IPR000997;IPR002018	Cholinesterase;CarbesteraseB
OG0001065	1	1	2	1	2	8	2	HmN_003023930;HmN_003023910	IPR003593	AAA+_ATPase
OG0000596	1	1	1	2	3	10	1.5	HmN_003000500;HmN_003000540;HmN_003000430	null	null
OG0001067	2	1	1	1	2	8	2	HmN_000435000;HmN_003023860	IPR004853;IPR000615	Sugar_P_trans_dom;Bestrophin
OG0001068	1	1	1	1	2	8	2	HmN_003023790;HmN_003023840	IPR002110;IPR002641	Ankyrin_rpt;PNPLA_dom
OG0001069	1	2	1	1	2	8	2	HmN_003023590.1;HmN_003023600	IPR002110	Ankyrin_rpt
OG0000600	2	1	1	2	2	10	1	HmN_000572000.1;HmN_000571800	IPR000615	Bestrophin
OG0000601	2	1	1	2	2	10	1	HmN_003002520;HmN_003002330	IPR001564	Nucleoside_diP_kinase
OG0001115	1	1	2	1	2	8	2	HmN_003041680;HmN_003041690	IPR005062	SAC3/GANP/THP3
OG0001126	2	1	1	1	2	8	2	HmN_000488800;HmN_003000930	IPR001660	SAM
OG0000604	2	2	4	0	1	10	#DIV/0!	HmN_000154200	IPR003593	AAA+_ATPase
OG0001136	2	1	1	1	2	8	2	HmN_003044430;HmN_000695900	IPR009724;IPR006073	TMEM70;GTP_binding_domain
OG0001139	1	2	1	1	2	8	2	HmN_003041400;HmN_000475000	IPR000330;IPR001650	SNF2_N;Helicase_C
OG0000607	2	1	1	2	2	10	1	HmN_000063100;HmN_000063000	IPR001236	Lactate/malate_DH_N
OG0001145	2	1	1	1	2	8	2	HmN_003021080;HmN_000097100	IPR036770	Ankyrin_rpt-contain_sf
OG0001164	2	1	1	1	2	8	2	HmN_003007170;HmN_003007190	IPR002126	Cadherin-like_dom
OG0001166	1	2	1	1	2	8	2	HmN_000401800;HmN_000401900	IPR028002	Myb_DNA-bind_5
OG0001175	1	1	2	1	2	8	2	HmN_003008600;HmN_000928400	IPR018108;IPR002067	Mitochondrial_sb/sol_carrier;Mit_carrier
OG0000612	0	7	3	0	0	10	#DIV/0!	ND	null	null
OG0000613	0	0	1	3	3	10	1	HmN_000700800;HmN_000700700;HmN_000700900	IPR036390	WH_DNA-bd_sf
OG0000614	0	0	0	3	3	10	1	HmN_000262600;HmN_000832400;HmN_002133900	IPR001841	Znf_RING
OG0000615	0	0	0	2	2	10	1	HmN_003019910;HmN_003019790	null	null
OG0001176	2	1	1	1	2	8	2	HmN_000434200;HmN_003004060	IPR036236;IPR013087	Znf_C2H2_sf;Znf_C2H2_type
OG0001177	1	1	2	1	2	8	2	HmN_000432800;HmN_003008560	IPR006746;IPR001452	26S_Psome_Rpn12;SH3_domain
OG0000618	2	2	0	2	1	9	0.5	HmN_000574250.1	IPR001041	2Fe-2S_ferredoxin-type
OG0000619	1	0	0	3	1	9	0.333333	HmN_003020560	null	null
OG0000620	1	1	0	2	2	9	1	HmN_003016040.1;HmN_003016030.1	IPR012337	RNaseH-like_sf
OG0000621	2	2	2	0	2	9	#DIV/0!	HmN_002010500;HmN_000549200	IPR000804;IPR019591	Clathrin_sm-chain_CS;Mrp/NBP35_ATP-bd
OG0001187	2	1	1	1	2	8	2	HmN_003009170;HmN_000036900	IPR000504	RRM_dom
OG0001208	1	1	2	1	2	8	2	HmN_003005020;HmN_003005010	IPR015408;IPR006568	Znf_Mcm10/DnaG;PSP_pro-rich
OG0001214	2	1	1	1	2	8	2	HmN_003004890;HmN_003004880.1	IPR019133	Mt-IM_prot_Mitofilin
OG0001240	2	1	1	1	2	8	2	HmN_003046980.1;HmN_003046990	IPR000719	Prot_kinase_dom
OG0001242	1	1	2	1	2	8	2	HmN_003000900;HmN_003000910	IPR003961;IPR003599	FN3_dom;Ig_sub
OG0001246	1	1	2	1	2	8	2	HmN_003037230;HmN_003037580	IPR000242	PTPase_domain
OG0001254	2	1	1	1	2	8	2	HmN_000218000;HmN_003034480	IPR001611;IPR000504	Leu-rich_rpt;RRM_dom
OG0000629	1	1	2	2	1	9	0.5	HmN_003032390	null	null
OG0000630	2	1	0	2	2	9	1	HmN_000299200.1;HmN_000016100	null	null
OG0001257	1	1	1	1	2	8	2	HmN_000509100.1;HmN_003036110	IPR003599	Ig_sub
OG0001260	1	1	2	1	2	8	2	HmN_003036170;HmN_003036160	IPR011989	ARM-like
OG0001267	2	0	1	1	2	8	2	HmN_002084600;HmN_000071600	IPR019189	Ribosomal_L27/L41_mit
OG0001268	1	1	3	1	2	8	2	HmN_003036900;HmN_003036880	IPR000152	EGF-type_Asp/Asn_hydroxyl_site
OG0000635	2	1	1	2	1	9	0.5	HmN_000547200	null	null
OG0001287	2	1	1	1	2	8	2	HmN_003034560;HmN_003034620	IPR005814	Aminotrans_3
OG0001291	2	2	0	1	2	8	2	HmN_003035440;HmN_003035430	IPR002259;IPR021891	Eqnu_transpt;Telomerase_RBD
OG0001294	1	1	1	1	2	8	2	HmN_000397300;HmN_002031200	IPR001965;IPR001487	Znf_PHD;Bromodomain
OG0001313	2	1	1	1	2	8	2	HmN_003031420;HmN_003031410	IPR008380	HAD-SF_hydro_IG_5-nucl
OG0000640	2	1	0	2	1	9	0.5	HmN_003047570	IPR011990	TPR-like_helical_dom_sf
OG0001330	2	2	0	1	2	8	2	HmN_003001400;HmN_003001410	IPR006680	Amidohydro-rel
OG0001340	1	1	1	1	2	8	2	HmN_000068700;HmN_002101000	IPR027534	Ribosomal_L12
OG0001341	2	1	1	1	2	8	2	HmN_003003930.1;HmN_003003940	IPR002314	aa-tRNA-synt_IIb
OG0000644	3	0	0	2	1	9	0.5	HmN_003049570	IPR000210	BTB/POZ_dom
OG0001345	0	1	3	1	2	8	2	HmN_003026300;HmN_003037520	IPR001216	P-phosphate_BS
OG0001368	1	2	0	1	2	7	2	HmN_003048950;HmN_003048960	IPR001464	Annexin
OG0000647	1	1	1	2	2	9	1	HmN_003047190;HmN_003047180	IPR000577	Carb_kinase_FGGY
OG0001381	1	1	1	1	2	7	2	HmN_002011300;HmN_000024400	IPR000340	Dual-sp_phosphatase_cat-dom
OG0000649	1	1	2	2	1	9	0.5	HmN_003046090	IPR011430	DRIM
OG0001386	1	0	1	1	2	7	2	HmN_003021120;HmN_003021130	IPR000182	GNAT_dom
OG0000651	1	1	1	2	2	9	1	HmN_000972800.1;HmN_000972900	IPR006603	PQ-loop_rpt
OG0001388	1	0	2	1	2	7	2	HmN_003018350.1;HmN_000793800	IPR001394	Peptidase_C19_UCH
OG0001435	1	1	1	1	2	7	2	HmN_003032540;HmN_003032530	IPR003280	2pore_dom_K_chnl
OG0001455	1	1	0	1	2	7	2	HmN_000249100;HmN_003026590	IPR008698	NADH_UbQ_OxRdtase_B18_su
OG0000655	2	1	1	2	1	9	0.5	HmN_000692500.1	IPR011680	FEZ
OG0001456	1	1	1	1	2	7	2	HmN_003048260;HmN_003048290	IPR002719	RB_B
OG0001461	1	1	1	1	2	7	2	HmN_003048710;HmN_000127400	IPR001611	Leu-rich_rpt
OG0000658	1	1	1	2	1	9	0.5	HmN_000628100	IPR001079	Galectin_CRD
OG0001494	1	1	1	1	2	7	2	HmN_003027500;HmN_003027510	IPR000330	SNF2_N
OG0000660	1	1	1	2	2	9	1	HmN_000167800;HmN_000167700	IPR026750	NTAN1
OG0000661	1	1	1	0	3	9	#DIV/0!	HmN_003030220;HmN_003030240;HmN_003030260	IPR008851	TFIIF-alpha
OG0001519	1	1	1	1	2	7	2	HmN_003029050;HmN_003029060	IPR002110;IPR005821	Ankyrin_rpt;Ion_trans_dom
OG0001583	2	1	0	1	2	7	2	HmN_000328800;HmN_003049210	null	null
OG0001587	1	1	1	1	2	7	2	HmN_000972700;HmN_000327800	IPR002048	EF_hand_dom
OG0001604	1	1	0	1	2	7	2	HmN_000636400;HmN_002219400.1	IPR000315	Znf_B-box
OG0001632	1	1	1	1	2	7	2	HmN_000612800;HmN_003019970	IPR026147	Rab3-GAP_cat_su
OG0001638	1	1	1	1	2	7	2	HmN_003020040.1;HmN_003020050	IPR001752;IPR001680	Kinesin_motor_dom;WD40_repeat
OG0000668	1	0	1	2	2	9	1	HmN_003049600;HmN_003049590	IPR000915;IPR002048	60S_ribosomal_L6E;EF_hand_dom
OG0000669	1	1	1	2	1	9	0.5	HmN_003026960	IPR001047	Ribosomal_S8e
OG0000670	1	1	1	2	1	9	0.5	HmN_003026950	IPR000555	JAMM/MPN+_dom
OG0000671	1	1	2	2	1	9	0.5	HmN_003026890	IPR003593	AAA+_ATPase
OG0000672	1	1	2	2	1	9	0.5	HmN_003026800	IPR018379	BEN_domain
OG0001712	1	1	1	1	2	7	2	HmN_003039360.1;HmN_003039340	IPR014038;IPR004574	EF1B_bsu/dsu_GNE;Alkb
OG0000674	2	1	1	2	1	9	0.5	HmN_003050430.1	IPR004908	ATPase_V1-cplx_hsu
OG0000675	1	2	4	0	1	9	#DIV/0!	HmN_002220400	IPR001757	P_typ_ATPase
OG0001726	1	1	1	1	2	7	2	HmN_003040390.1;HmN_000363300	null	null
OG0000677	1	2	1	2	1	9	0.5	HmN_000124100	IPR001594	Palmitoyltrfase_DHHC
OG0001746	1	1	1	1	2	7	2	HmN_003042200;HmN_003042210	IPR015883	Glyco_hydro_20_cat
OG0001747	1	1	1	1	2	7	2	HmN_000102200;HmN_003042220	IPR000859	CUB_dom
OG0001773	1	1	1	1	2	7	2	HmN_000791500;HmN_003044100	IPR004910	Yippee/Mis18/Cereblon
OG0001791	1	1	0	1	2	7	2	HmN_000144300;HmN_002193800	IPR011598	bHLH_dom
OG0001804	1	1	1	1	2	7	2	HmN_000249300;HmN_003041820	IPR000783	RNA_pol_subH/Rpb5_C
OG0001806	1	1	1	1	2	7	2	HmN_003039570;HmN_000848700.1	IPR011989	ARM-like
OG0001807	1	1	1	1	2	7	2	HmN_003039580;HmN_003039590	IPR007726	SS18_fam
OG0001819	1	1	1	1	2	7	2	HmN_003044530;HmN_003044520	IPR021629;IPR013766	Mediator_Med23;Thioredoxin_domain
OG0001825	1	1	1	1	2	7	2	HmN_003041780;HmN_000250300	IPR001222;IPR000253	Znf_TFIIS;FHA_dom
OG0000687	1	1	2	2	1	9	0.5	HmN_000445600	IPR001873	ENaC
OG0000688	1	1	1	2	2	9	1	HmN_000610300;HmN_000610400	IPR002125	CMP_dCMP_dom
OG0001827	1	1	1	1	2	7	2	HmN_003041250;HmN_003041240	IPR007233	TRAPPC
OG0001855	1	1	1	1	2	7	2	HmN_003016350;HmN_003016250	IPR000719;IPR001370	Prot_kinase_dom;BIR_rpt
OG0001856	1	1	1	1	2	7	2	HmN_000769300;HmN_003050610	IPR001199	Cyt_B5-like_heme/steroid-bd
OG0001879	2	0	1	1	2	7	2	HmN_000463200;HmN_003033540	IPR036305;IPR012340	RGS_sf;NA-bd_OB-fold
OG0001883	1	1	1	1	2	7	2	HmN_003026310;HmN_003037530	IPR008376;IPR019318	Synembryn;Gua_nucleotide_exch_fac_Ric8
OG0001904	1	1	1	1	2	7	2	HmN_003007160;HmN_003007120	IPR004871	Cleavage/polyA-sp_fac_asu_C
OG0001905	1	1	1	1	2	7	2	HmN_003007200;HmN_000457900	IPR009617;IPR003902	Seipin;Tscrpt_reg_GCM
OG0000696	2	1	1	2	1	9	0.5	HmN_000646600	IPR002048	EF_hand_dom
OG0000697	1	1	2	2	1	9	0.5	HmN_003023890	IPR001452	SH3_domain
OG0001910	2	0	1	1	2	7	2	HmN_000616400;HmN_003006390	IPR001873	ENaC
OG0000699	1	1	1	2	2	9	1	HmN_000789900;HmN_000790000	IPR000040	AML1_Runt
OG0001913	1	1	1	1	2	7	2	HmN_003013220;HmN_003007080	IPR009551	Wntless
OG0001914	1	1	1	1	2	7	2	HmN_000041500.1;HmN_003007070.1	IPR039682	Sec8/EXOC4
OG0001930	1	1	1	1	2	7	2	HmN_000781300.1;HmN_003008980	IPR002347	SDR_fam
OG0000703	2	1	1	2	2	9	1	HmN_000910400;HmN_003024310	IPR001206	Diacylglycerol_kinase_cat_dom
OG0000704	2	2	1	2	1	9	0.5	HmN_000678350	IPR002123	Plipid/glycerol_acylTrfase
OG0000705	1	1	2	2	1	9	0.5	HmN_003024280	IPR000719	Prot_kinase_dom
OG0001931	1	1	1	1	2	7	2	HmN_003008960;HmN_003012110	IPR032072	DUF4807
OG0001932	1	1	1	1	2	7	2	HmN_000180200;HmN_003012080	IPR000866	AhpC/TSA
OG0000708	3	1	0	2	1	9	0.5	HmN_000058300	IPR016137	RGS
OG0001950	1	1	1	1	2	7	2	HmN_003006340;HmN_003006330	IPR012340;IPR002035	NA-bd_OB-fold;VWF_A
OG0001989	1	1	1	1	2	7	2	HmN_000423400;HmN_003005040	IPR019362;IPR012506	MMADHC;YhhN
OG0000711	1	1	0	3	2	9	0.666667	HmN_000763500;HmN_000763300	IPR004148	BAR_dom
OG0002044	1	1	1	1	2	7	2	HmN_000589400;HmN_003035290.1	IPR010472	FH3_dom
OG0002068	1	1	0	1	2	7	2	HmN_003047000;HmN_003047010	IPR001464	Annexin
OG0000714	2	1	0	2	2	9	1	HmN_000925500;HmN_000256900	IPR004855	TFIIA_asu/bsu
OG0000715	2	1	1	2	1	9	0.5	HmN_003003580	IPR000629	RNA-helicase_DEAD-box_CS
OG0002083	1	1	1	1	2	7	2	HmN_003037570;HmN_003037560	IPR001806	Small_GTPase
OG0002086	1	1	1	1	2	7	2	HmN_003037830;HmN_000619000	IPR007991	RNA_pol_I_trans_ini_fac_RRN3
OG0000718	2	0	1	2	2	9	1	HmN_000082600;HmN_000082500	IPR000557	Calponin_repeat
OG0002104	1	1	1	1	2	7	2	HmN_000116100;HmN_003036150	IPR000905	Gcp-like_dom
OG0002120	1	1	1	1	2	7	2	HmN_003037380;HmN_000323500.1	IPR001478	PDZ
OG0000721	1	1	1	2	2	9	1	HmN_000012700;HmN_000012600	IPR003166	TFIIE_bsu_DNA-bd
OG0002166	1	1	1	1	2	7	2	HmN_003034580;HmN_003034640	IPR005822	Ribosomal_L13
OG0002177	1	1	1	1	2	7	2	HmN_003034800;HmN_000689000	IPR009723	Pop1_N
OG0002178	1	1	1	1	2	7	2	HmN_000124400;HmN_003034830	IPR004123	Dim1
OG0002193	1	2	0	1	2	7	2	HmN_000378640.1;HmN_003033650	IPR009060	UBA-like_sf
OG0002224	2	1	0	1	2	7	2	HmN_000300000;HmN_003032370	IPR000571	Znf_CCCH
OG0002225	1	1	1	1	2	7	2	HmN_003032470;HmN_003032460	IPR000719;IPR001680	Prot_kinase_dom;WD40_repeat
OG0002232	1	1	1	1	2	7	2	HmN_003000400;HmN_003000410	IPR001965	Znf_PHD
OG0002243	1	1	1	1	2	7	2	HmN_003002920;HmN_003002890	IPR002110	Ankyrin_rpt
OG0002245	2	0	0	1	2	7	2	HmN_003036950;HmN_000833200	null	null
OG0002250	1	1	1	1	2	7	2	HmN_003002360;HmN_003002530	IPR000594;IPR023318	ThiF_NAD_FAD-bd;Ub_act_enz_dom_a_sf
OG0002267	1	1	1	1	2	7	2	HmN_003000210;HmN_003000200	IPR004457	Znf_ZPR1
OG0002272	2	0	1	1	2	7	2	HmN_003003560;HmN_003003550	IPR001394;IPR001991	Peptidase_C19_UCH;Na-dicarboxylate_symporter
OG0002276	1	1	1	1	2	7	2	HmN_003003630;HmN_003003620	IPR000719;IPR001373	Prot_kinase_dom;Cullin_N
OG0002305	0	0	3	1	2	7	2	HmN_000333100;HmN_003047490	IPR001841	Znf_RING
OG0002324	0	0	0	1	2	7	2	HmN_003011730;HmN_002063100.1	null	null
OG0002326	2	0	0	1	2	6	2	HmN_003008920;HmN_003012060	null	null
OG0002332	2	0	0	1	2	6	2	HmN_003044410;HmN_003044420	IPR011701	MFS
OG0002662	1	1	0	1	2	6	2	HmN_003027450;HmN_000869200	IPR040057;IPR038132	Spe-39;Vps16_C_sf
OG0000740	1	1	1	2	1	9	0.5	HmN_003015980	IPR000433	Znf_ZZ
OG0002663	1	0	1	1	2	6	2	HmN_003027460;HmN_003027470	null	null
OG0002678	1	1	0	1	2	6	2	HmN_000521400;HmN_003008870	IPR002117	p53_tumour_suppressor
OG0000743	2	1	0	2	2	9	1	HmN_000096900;HmN_000097000	null	null
OG0002866	1	0	0	1	2	6	2	HmN_003050380;HmN_000314600	null	null
OG0002894	1	1	0	1	2	6	2	HmN_003050460.1;HmN_000474000	IPR024764;IPR036322	TFIIIC_Znf;WD40_repeat_dom_sf
OG0002931	1	0	1	1	2	6	2	HmN_003049190.1;HmN_000658700	IPR000648	Oxysterol-bd
OG0003040	1	1	0	1	2	6	2	HmN_003019760;HmN_003019740	IPR002172	LDrepeatLR_classA_rpt
OG0000748	1	1	2	2	1	9	0.5	HmN_003033560.1	IPR013783	Ig-like_fold
OG0000749	1	1	2	2	1	9	0.5	HmN_003033570	IPR010515	Collagenase_NC10/endostatin
OG0003158	1	0	0	1	2	6	2	HmN_003022520;HmN_003022580	IPR041569	AAA_lid_3
OG0003224	1	0	1	1	2	6	2	HmN_000901500.1;HmN_003033230	IPR001589;IPR001715	Actinin_actin-bd_CS;CH-domain
OG0003353	1	1	0	1	2	6	2	HmN_003004000;HmN_003004010	IPR023631	Amidase_dom
OG0003396	1	0	0	1	2	6	2	HmN_003042640;HmN_003017800	IPR003859	Galactosyl_T
OG0003564	1	0	1	1	2	6	2	HmN_003041260;HmN_003041230.1	IPR023631	Amidase_dom
OG0003594	1	1	0	1	2	6	2	HmN_003015080;HmN_003015050	IPR002110;IPR001478	Ankyrin_rpt;PDZ
OG0003733	1	0	0	1	2	6	2	HmN_003013690;HmN_003013680	null	null
OG0003867	1	1	0	1	2	6	2	HmN_003012090.1;HmN_003008940	null	null
OG0003868	1	0	1	1	2	6	2	HmN_003012070;HmN_003008930	IPR000866	AhpC/TSA
OG0000759	1	1	1	2	2	9	1	HmN_003006800;HmN_003049580	IPR016024	ARM-type_fold
OG0000760	1	1	1	2	2	9	1	HmN_003008550;HmN_003008540	IPR011990	TPR-like_helical_dom_sf
OG0004478	1	0	0	1	2	6	2	HmN_000080600;HmN_002114100	null	null
OG0004505	1	1	0	1	2	6	2	HmN_003034570;HmN_003034630	IPR036788	T_IF-3_C_sf
OG0004621	1	0	0	1	2	6	2	HmN_000630900;HmN_003032270	IPR001214	SET_dom
OG0000764	1	1	2	2	1	9	0.5	HmN_003005710	IPR007235	Glyco_trans_28_C
OG0000765	1	1	1	2	1	9	0.5	HmN_003005740	IPR002791	DUF89
OG0000766	1	2	1	2	1	9	0.5	HmN_003005760	IPR003812	Fido
OG0000767	1	1	1	2	2	9	1	HmN_003005550;HmN_003005530	IPR000788	RNR_lg_C
OG0000768	1	1	1	2	2	9	1	HmN_003005560;HmN_003005540	IPR005011	SNU66/SART1
OG0004663	2	0	0	1	2	6	2	HmN_000788800;HmN_003031380	IPR003388;IPR006652	Reticulon;Kelch_1
OG0004737	1	1	0	1	2	6	2	HmN_000286200;HmN_003000230	IPR002110	Ankyrin_rpt
OG0000771	1	1	2	2	1	9	0.5	HmN_003005490	IPR000717	PCI_dom
OG0000772	1	1	1	2	1	9	0.5	HmN_000938000	IPR003859	Galactosyl_T
OG0000773	1	1	1	2	2	9	1	HmN_003005300;HmN_003005290	IPR001650	Helicase_C
OG0000774	1	1	2	2	1	9	0.5	HmN_000954500.1	IPR001590	Peptidase_M12B
OG0000775	1	1	2	2	1	9	0.5	HmN_003005190	IPR004686	Mtc
OG0000776	1	1	1	2	2	9	1	HmN_000511400;HmN_000511500	IPR002048	EF_hand_dom
OG0004856	1	0	1	1	2	6	2	HmN_003050480;HmN_000066600	null	null
OG0000778	1	0	2	2	3	9	1.5	HmN_000928200;HmN_003008620;HmN_003004930	IPR001841	Znf_RING
OG0000779	1	1	5	0	1	9	#DIV/0!	HmN_002255300	IPR002528	MATE_fam
OG0004893	1	0	1	1	2	6	2	HmN_003006860.1;HmN_003006870	IPR011701;IPR001841	MFS;Znf_RING
OG0004900	1	0	0	1	2	6	2	HmN_003000920;HmN_002001300	IPR013087	Znf_C2H2_type
OG0004904	0	1	1	1	2	6	2	HmN_003005380;HmN_003005370	IPR013087	Znf_C2H2_type
OG0000783	1	1	0	2	1	9	0.5	HmN_000968300	null	null
OG0000784	1	1	2	2	1	9	0.5	HmN_003004740.1	IPR002524	Cation_efflux
OG0000785	2	1	4	0	1	9	#DIV/0!	HmN_002141400	null	null
OG0005021	1	0	0	1	2	5	2	HmN_003032850;HmN_003032820	null	null
OG0005022	1	0	0	1	2	5	2	HmN_003032830;HmN_003032840	IPR015338	GT64
OG0000788	1	2	1	2	1	9	0.5	HmN_000336700	IPR007379	Tim44-like_dom
OG0005212	1	0	0	1	2	5	2	HmN_000538400;HmN_003032450	null	null
OG0000790	1	1	1	2	2	9	1	HmN_000391200;HmN_000391300	IPR001129	Membr-assoc_MAPEG
OG0005222	1	0	0	1	2	5	2	HmN_003050470;HmN_003050490	null	null
OG0005260	1	0	0	1	2	5	2	HmN_003013780;HmN_000735200.1	IPR001523	Paired_dom
OG0005501	1	0	0	1	2	5	2	HmN_003042860.1;HmN_000380200.1	IPR015661;IPR000719	Bub1/Mad3;Prot_kinase_dom
OG0005874	1	0	0	1	2	5	2	HmN_003035810;HmN_000844100	IPR000301	Tetraspanin
OG0000795	2	1	1	2	1	9	0.5	HmN_000588900	IPR026914	Calsyntenin
OG0005910	1	0	0	1	2	5	2	HmN_000554300;HmN_003033420.1	null	null
OG0005917	1	0	0	1	2	5	2	HmN_003034120;HmN_003034130	null	null
OG0000798	1	1	1	2	1	9	0.5	HmN_000294400	IPR040416	TMEM181
OG0005949	1	0	0	1	2	5	2	HmN_000303900;HmN_003024350	null	null
OG0006002	1	0	0	1	2	5	2	HmN_003042250;HmN_003042270	null	null
OG0006052	1	0	0	1	2	5	2	HmN_000640200;HmN_003001300	null	null
OG0000802	1	1	1	2	2	9	1	HmN_003037770;HmN_003037800	IPR001611;IPR020825	Leu-rich_rpt;Phe-tRNA_synthase_B3/B4
OG0006096	0	1	0	1	2	5	2	HmN_003006110;HmN_003006150	IPR000008	C2_dom
OG0006125	0	0	1	1	2	5	2	HmN_003000450;HmN_000626600	IPR011992	EF-hand-dom_pair
OG0006134	0	0	0	1	2	5	2	HmN_003017990;HmN_003018000	IPR000253	FHA_dom
OG0000806	1	2	1	2	2	9	1	HmN_000218400;HmN_000218300	IPR019323	ELKS/CAST
OG0000807	1	1	2	2	1	9	0.5	HmN_000939300.1	IPR000058	Znf_AN1
OG0006155	0	0	0	1	2	5	2	HmN_003022540;HmN_000352700	IPR006652	Kelch_1
OG0006160	0	0	0	1	2	5	2	HmN_003013160;HmN_003013150	IPR023509	DTD-like_sf
OG0006170	0	0	0	1	2	5	2	HmN_003034690;HmN_003034680	null	null
OG0000811	1	1	1	3	1	9	0.333333	HmN_003036030	IPR019340	Histone_AcTrfase_su3
OG0000812	1	1	1	0	2	9	#DIV/0!	HmN_003036360;HmN_003036350	IPR000701	SuccDH_FuR_B_TM-su
OG0006172	0	0	0	1	2	5	2	HmN_003039220;HmN_000668000	null	null
OG0006174	0	0	0	1	2	5	2	HmN_003005850;HmN_003005860	IPR000047;IPR001356	HTH_motif;Homeobox_dom
OG0006181	0	0	0	1	2	5	2	HmN_000028800;HmN_000028700	IPR000047;IPR001356	HTH_motif;Homeobox_dom
OG0006188	0	0	0	1	2	5	2	HmN_000654200;HmN_002174300	null	null
OG0000817	1	1	1	2	1	9	0.5	HmN_000938700	IPR006634	TLC-dom
OG0000818	1	1	1	2	1	9	0.5	HmN_003034280	IPR001650	Helicase_C
OG0000819	1	1	1	3	0	9	0	ND	null	null
OG0006196	0	0	0	1	2	5	2	HmN_003021250;HmN_003021260	null	null
OG0006214	0	0	0	1	2	5	2	HmN_002037100;HmN_003004660	IPR000504	RRM_dom
OG0006215	0	0	0	1	2	5	2	HmN_003021340;HmN_003021330	null	null
OG0006216	0	0	0	1	2	5	2	HmN_003034730;HmN_000217200	null	null
OG0006218	0	0	0	1	2	5	2	HmN_003003370;HmN_003003420	null	null
OG0000825	1	1	1	2	2	9	1	HmN_003033620;HmN_003033630	IPR000039	Ribosomal_L18e
OG0006222	0	0	0	1	2	5	2	HmN_000502100;HmN_000502000	null	null
OG0007144	0	0	1	1	2	4	2	HmN_003042580;HmN_003042610	IPR013087	Znf_C2H2_type
OG0007147	0	0	0	1	2	4	2	HmN_003027520;HmN_003027530	null	null
OG0000829	1	2	1	2	1	9	0.5	HmN_003034090	IPR000504	RRM_dom
OG0000830	1	1	0	4	1	9	0.25	HmN_003034080	IPR000644	CBS_dom
OG0007150	0	0	0	1	2	4	2	HmN_003039530;HmN_003039560	null	null
OG0000832	2	1	1	2	1	9	0.5	HmN_003033680	IPR004821	Cyt_trans-like
OG0007159	0	0	0	1	2	4	2	HmN_003008890;HmN_003008650	null	null
OG0007160	0	0	0	1	2	4	2	HmN_003000650;HmN_003000670	null	null
OG0000835	1	1	1	2	2	9	1	HmN_000916600;HmN_000916700	IPR003000	Sirtuin
OG0000836	2	2	2	0	1	9	#DIV/0!	HmN_003033730	IPR011990	TPR-like_helical_dom_sf
OG0000837	2	0	3	0	2	9	#DIV/0!	HmN_003033750;HmN_003033740.1	IPR001320	Iontro_rcpt
OG0000838	1	1	1	2	2	9	1	HmN_000688500;HmN_000145300	IPR003323	OTU_dom
OG0007166	0	0	0	1	2	4	2	HmN_003017890;HmN_000276000	null	null
OG0007173	0	0	0	1	2	4	2	HmN_003015860;HmN_003015240.1	IPR003961	FN3_dom
OG0007174	0	0	0	1	2	4	2	HmN_003004990;HmN_003004980	IPR001251	CRAL-TRIO_dom
OG0007177	0	0	0	1	2	4	2	HmN_003040990;HmN_003040930	null	null
OG0007184	0	0	0	1	2	4	2	HmN_003033830.1;HmN_003033840	null	null
OG0007186	0	0	0	1	2	4	2	HmN_003048930;HmN_003048940	IPR027749	TTLL12
OG0000845	1	1	2	3	1	9	0.333333	HmN_000303800	IPR000157	TIR_dom
OG0000846	1	3	3	0	1	9	#DIV/0!	HmN_002187400.1	IPR000504	RRM_dom
OG0007193	0	0	0	1	2	4	2	HmN_003027060;HmN_003027150	null	null
OG0007195	0	0	0	1	2	4	2	HmN_003049550;HmN_003049530	null	null
OG0007199	0	0	0	1	2	4	2	HmN_003017810;HmN_000274400	null	null
OG0007201	0	0	0	1	2	4	2	HmN_003034720;HmN_003034710	null	null
OG0007204	0	0	0	1	2	4	2	HmN_003027320;HmN_003027350	null	null
OG0007210	0	0	0	1	2	4	2	HmN_003036750;HmN_003036740	null	null
OG0007212	0	0	0	1	2	4	2	HmN_003017940;HmN_003017930	null	null
OG0000854	1	1	1	2	2	9	1	HmN_000287100;HmN_000625900	IPR007523	NDUFAF3/AAMDC
OG0007214	0	0	0	1	2	4	2	HmN_003039690;HmN_000366100	null	null
OG0007215	0	0	0	1	2	4	2	HmN_003018100;HmN_003018050	null	null
OG0007219	0	0	0	1	2	4	2	HmN_003018060;HmN_003018110	null	null
OG0000858	1	1	2	2	1	9	0.5	HmN_003002840	IPR008011	Complex1_LYR
OG0007222	0	0	0	1	2	4	2	HmN_003008130;HmN_003008220	null	null
OG0007224	0	0	0	1	2	4	2	HmN_003049840;HmN_003050410.1	IPR013087	Znf_C2H2_type
OG0007232	0	0	0	1	2	4	2	HmN_003014970;HmN_003014960	null	null
OG0007234	0	0	0	1	2	4	2	HmN_000123400;HmN_003048780	null	null
OG0000863	1	1	1	2	2	9	1	HmN_000569200;HmN_000569400	IPR011989;IPR028426	ARM-like;Huntingtin_fam
OG0000864	1	4	1	0	2	9	#DIV/0!	HmN_003002300;HmN_003002310	IPR002319	Phenylalanyl-tRNA_Synthase
OG0007235	0	0	0	1	2	4	2	HmN_003009450;HmN_003009730	IPR000719	Prot_kinase_dom
OG0000866	1	1	3	2	1	9	0.5	HmN_000824800.1	IPR000647	CTF/NFI
OG0007240	0	0	0	1	2	4	2	HmN_003005150;HmN_000554500	IPR001991	Na-dicarboxylate_symporter
OG0000868	2	2	1	2	1	9	0.5	HmN_000229860	IPR008591	GINS_Sld5
OG0000869	1	1	5	0	1	9	#DIV/0!	HmN_002254100.1	IPR012945	Tubulin-bd_cofactor_C_dom
OG0007241	0	0	0	1	2	4	2	HmN_003047080;HmN_003047060	null	null
OG0007243	0	0	0	1	2	4	2	HmN_003020180;HmN_003020090	IPR021109	Peptidase_aspartic_dom_sf
OG0007247	0	0	0	1	2	4	2	HmN_003015180;HmN_003015610	null	null
OG0007250	0	0	0	1	2	4	2	HmN_003034650;HmN_003034670	IPR008952	Tetraspanin_EC2_sf
OG0000874	2	2	0	2	1	9	0.5	HmN_003003860	IPR016024	ARM-type_fold
OG0007252	0	0	0	1	2	4	2	HmN_003037790;HmN_003037780	null	null
OG0007253	0	0	0	1	2	4	2	HmN_003015340;HmN_003015880	null	null
OG0000877	0	1	2	2	1	9	0.5	HmN_000900100	IPR003213	Cyt_c_oxidase_su6B
OG0000878	0	9	0	0	0	9	#DIV/0!	ND	null	null
OG0000879	0	9	0	0	0	9	#DIV/0!	ND	null	null
OG0000880	0	0	9	0	0	9	#DIV/0!	ND	null	null
OG0007254	0	0	0	1	2	4	2	HmN_003006780;HmN_003006790	IPR001356	Homeobox_dom
OG0000882	0	0	9	0	0	9	#DIV/0!	ND	null	null
OG0000883	0	0	1	3	2	9	0.666667	HmN_000975300;HmN_000447250	IPR002110	Ankyrin_rpt
OG0000884	0	0	0	2	0	9	0	ND	null	null
OG0000885	0	0	0	4	1	9	0.25	HmN_003009380	IPR000719	Prot_kinase_dom
OG0000886	0	0	0	2	4	9	2	HmN_003039620;HmN_003003650;HmN_003039610;HmN_003039600	IPR000719	Prot_kinase_dom
OG0000887	0	0	0	2	4	9	2	HmN_003024590;HmN_002179800.1;HmN_003025650;HmN_003025000	null	null
OG0000888	0	0	0	2	0	9	0	ND	null	null
OG0007257	0	0	0	1	2	4	2	HmN_003000300;HmN_003000340.1	IPR001611	Leu-rich_rpt
OG0000890	0	0	0	2	3	9	1.5	HmN_003009750;HmN_003009470;HmN_000717900	IPR000409	BEACH_dom
OG0000891	0	0	0	0	1	9	#DIV/0!	HmN_002063900	null	null
OG0007258	0	0	0	1	2	4	2	HmN_003035230;HmN_003035210	null	null
OG0007259	0	0	0	1	2	4	2	HmN_003034540;HmN_003034530	null	null
OG0000894	8	0	0	0	0	8	#DIV/0!	ND	null	null
OG0007260	0	0	0	1	2	4	2	HmN_003023920;HmN_003023900	null	null
OG0007263	0	0	0	1	2	4	2	HmN_003006370;HmN_003006380	IPR001283	CRISP-related
OG0000897	4	2	2	0	0	8	#DIV/0!	ND	null	null
OG0007264	0	0	0	1	2	4	2	HmN_003045350;HmN_003045370	IPR000085	RuvA
OG0007265	0	0	0	1	2	4	2	HmN_003022240;HmN_000282500	IPR002048	EF_hand_dom
OG0000900	4	1	1	0	1	8	#DIV/0!	HmN_002099200	IPR002637	Ham1p-like
OG0007266	0	0	0	1	2	4	2	HmN_003046040;HmN_003045980	null	null
OG0000902	1	1	1	2	1	8	0.5	HmN_003020540	IPR001164	ArfGAP_dom
OG0000903	1	1	1	2	1	8	0.5	HmN_003020500	IPR001623	DnaJ_domain
OG0000904	1	1	1	2	1	8	0.5	HmN_003020450	IPR000362	Fumarate_lyase_fam
OG0000905	2	2	2	0	1	8	#DIV/0!	HmN_000100400	IPR000719	Prot_kinase_dom
OG0000906	1	1	1	2	1	8	0.5	HmN_000099100	IPR006730	Sestrin
OG0000907	1	1	1	2	1	8	0.5	HmN_000276400	IPR012677	Nucleotide-bd_a/b_plait_sf
OG0007267	0	0	0	1	2	4	2	HmN_003023660;HmN_003023690	IPR000990	Innexin
OG0007268	0	0	0	1	2	4	2	HmN_003013070;HmN_003013060	null	null
OG0000910	6	1	0	0	1	8	#DIV/0!	HmN_003047240	IPR005135	Endo/exonuclease/phosphatase
OG0000911	2	1	0	2	1	8	0.5	HmN_000606200	IPR002475	Bcl2-like
OG0007269	0	0	0	1	2	4	2	HmN_003039550;HmN_003039540	null	null
OG0007273	0	0	0	1	2	4	2	HmN_003006020;HmN_003006000	null	null
OG0000914	1	1	1	2	1	8	0.5	HmN_000298300	IPR000804	Clathrin_sm-chain_CS
OG0007275	0	0	0	1	2	4	2	HmN_003000590.1;HmN_003000520	IPR004709	NaH_exchanger
OG0007276	0	0	0	1	2	4	2	HmN_003005900;HmN_003005880	IPR000047	HTH_motif
OG0007279	0	0	0	1	2	4	2	HmN_000256000;HmN_002207600	null	null
OG0007281	0	0	0	1	2	4	2	HmN_003009070;HmN_003009060	null	null
OG0007282	0	0	0	1	2	4	2	HmN_003003440;HmN_003003450	null	null
OG0007284	0	0	0	1	2	4	2	HmN_003014870;HmN_003014860	null	null
OG0007286	0	0	0	1	2	4	2	HmN_003043490;HmN_003043500	IPR009081	PP-bd_ACP
OG0007287	0	0	0	1	2	4	2	HmN_003035480;HmN_003035530	null	null
OG0007289	0	0	0	1	2	4	2	HmN_003041590;HmN_003041570	null	null
OG0007292	0	0	0	1	2	4	2	HmN_003007010;HmN_003006990	null	null
OG0007294	0	0	0	1	2	4	2	HmN_003004390;HmN_003004350	null	null
OG0007295	0	0	0	1	2	4	2	HmN_000207000;HmN_003047040	null	null
OG0007296	0	0	0	1	2	4	2	HmN_000938300;HmN_003038820	null	null
OG0007297	0	0	0	1	2	4	2	HmN_003039290;HmN_003039320	IPR003961	FN3_dom
OG0000929	1	1	1	2	1	8	0.5	HmN_000992300	IPR001209	Ribosomal_S14
OG0007298	0	0	0	1	2	4	2	HmN_003004340;HmN_003004380	null	null
OG0007299	0	0	0	1	2	4	2	HmN_000688900;HmN_003034780	IPR002659	Glyco_trans_31
OG0000932	2	1	0	2	1	8	0.5	HmN_000290100	IPR036322	WD40_repeat_dom_sf
OG0000933	1	1	1	2	1	8	0.5	HmN_003026740	IPR008570	ESCRT-II_cplx_Vps25-sub
OG0000934	1	1	1	2	2	8	1	HmN_003027310;HmN_003027340	IPR006133	DNA-dir_DNA_pol_B_exonuc
OG0007300	0	0	0	1	2	4	2	HmN_003007510;HmN_003007480	IPR010995	DNA_repair_Rad51/TF_NusA_a-hlx
OG0000936	1	1	0	2	2	8	1	HmN_000888560;HmN_000888520	IPR012337	RNaseH-like_sf
OG0007301	0	0	0	1	2	4	2	HmN_003046910;HmN_003046930	null	null
OG0000938	2	1	0	2	1	8	0.5	HmN_000913200	IPR002624	DCK/DGK
OG0007302	0	0	0	1	2	4	2	HmN_003022300;HmN_003022270	IPR013087	Znf_C2H2_type
OG0007308	0	0	0	1	2	4	2	HmN_003027230;HmN_003027240	null	null
OG0007309	0	0	0	1	2	4	2	HmN_003003380;HmN_003003410	IPR000705	Galactokinase
OG0007312	0	0	0	1	2	4	2	HmN_003028900;HmN_003028890	null	null
OG0007313	0	0	0	1	2	4	2	HmN_003006770;HmN_003006750	IPR001356	Homeobox_dom
OG0007314	0	0	0	1	2	4	2	HmN_003008610;HmN_003008630	null	null
OG0007911	0	0	0	1	2	3	2	HmN_003034500;HmN_003034490	null	null
OG0000013	23	3	9	1	1	39	1	HmN_000547600	IPR000558	Histone_H2B
OG0000022	1	1	26	1	1	31	1	HmN_000061800	IPR001901	Translocase_SecE/Sec61-g
OG0000025	1	1	25	1	1	30	1	HmN_000766600	IPR000504	RRM_dom
OG0000037	1	1	21	1	1	26	1	HmN_000390600	IPR001440	TPR_1
OG0000950	1	1	1	2	1	8	0.5	HmN_001005800	IPR001806	Small_GTPase
OG0000055	1	1	18	1	1	23	1	HmN_000728500	IPR005828	MFS_sugar_transport-like
OG0000068	1	1	16	1	1	21	1	HmN_000828000	IPR000799	StAR-like
OG0000953	1	0	0	3	1	8	0.333333	HmN_003046110.1	null	null
OG0000954	1	1	1	2	1	8	0.5	HmN_000822400	IPR000764	Uridine_kinase-like
OG0000955	1	1	1	2	1	8	0.5	HmN_000822300	IPR011419	ATP12_ATP_synth-F1-assembly
OG0000071	1	1	14	1	1	20	1	HmN_000202500	IPR001452	SH3_domain
OG0000093	1	1	13	1	1	18	1	HmN_000413400	IPR001304	C-type_lectin-like
OG0000100	1	10	3	1	1	17	1	HmN_000751000	IPR001547	Glyco_hydro_5
OG0000103	1	12	1	1	1	17	1	HmN_000532200	IPR002068	A-crystallin/Hsp20_dom
OG0000108	3	1	10	1	1	17	1	HmN_000664500	IPR001925	Porin_Euk
OG0000116	1	6	6	1	1	16	1	HmN_000549000	IPR006616	DM9_repeat
OG0000123	1	2	10	1	1	16	1	HmN_000184500.1	IPR002059	CSP_DNA-bd
OG0000963	2	1	1	2	1	8	0.5	HmN_000967500	IPR019465	Cog5
OG0000127	1	1	11	1	1	16	1	HmN_000632600	IPR003891	Initiation_fac_eIF4g_MI
OG0000142	1	1	10	1	1	15	1	HmN_000353700	IPR013761	SAM/pointed_sf
OG0000152	1	7	4	1	1	15	1	HmN_000557200	IPR001577	Peptidase_M8
OG0000967	1	2	3	0	1	8	#DIV/0!	HmN_002038400.1	IPR001715	CH-domain
OG0000153	1	5	6	1	1	15	1	HmN_000069800	IPR001372	Dynein_light_chain_typ-1/2
OG0000172	1	8	2	1	1	14	1	HmN_000279700	IPR036259	MFS_trans_sf
OG0000970	1	1	4	0	1	8	#DIV/0!	HmN_002231000	IPR002015	Proteasome/cyclosome_rpt
OG0000971	1	1	1	2	1	8	0.5	HmN_000873800	null	null
OG0000176	1	9	1	1	1	14	1	HmN_000645800	IPR013167	COG_su4
OG0000179	2	1	8	1	1	14	1	HmN_000581700	IPR003109	GoLoco_motif
OG0000183	2	1	8	1	1	14	1	HmN_000401300	IPR000719	Prot_kinase_dom
OG0000975	2	2	0	2	1	8	0.5	HmN_000207800	IPR013087	Znf_C2H2_type
OG0000190	1	6	4	1	1	14	1	HmN_000189100	IPR000301	Tetraspanin
OG0000194	1	9	1	1	1	14	1	HmN_000420600	IPR006084	XPG/Rad2
OG0000219	1	2	7	1	1	13	1	HmN_000057100	IPR003439	ABC_transporter-like
OG0000227	1	2	7	1	1	13	1	HmN_000458300	IPR001873	ENaC
OG0000234	3	3	3	1	1	13	1	HmN_000479800	IPR000648	Oxysterol-bd
OG0000981	2	0	0	2	2	8	1	HmN_000171000;HmN_000170900	IPR001464	Annexin
OG0000252	2	1	5	1	1	12	1	HmN_000022500	null	null
OG0000261	3	1	5	1	1	12	1	HmN_000208700	IPR001356	Homeobox_dom
OG0000266	2	5	0	1	1	12	1	HmN_000810500	IPR011598	bHLH_dom
OG0000275	1	1	7	1	1	12	1	HmN_000260700	IPR018798	MVB12A/B
OG0000277	1	1	7	1	1	12	1	HmN_000558800	IPR020864	MACPF
OG0000282	1	1	7	1	1	12	1	HmN_000257900	IPR006904	DUF716
OG0000283	1	3	5	1	1	12	1	HmN_000064700	IPR001356	Homeobox_dom
OG0000989	1	1	1	2	2	8	1	HmN_003024900;HmN_003027590	IPR007245	PIG-T
OG0000285	1	7	1	1	1	12	1	HmN_000067600	IPR018611	E3_UFM1_ligase_1
OG0000288	1	1	7	1	1	12	1	HmN_000001800	IPR000719	Prot_kinase_dom
OG0000293	1	3	4	1	1	12	1	HmN_000139100	IPR000884	TSP1_rpt
OG0000294	2	1	6	1	1	12	1	HmN_000799800	IPR001404	Hsp90_fam
OG0000300	1	1	7	1	1	12	1	HmN_000787900	IPR000483	Cys-rich_flank_reg_C
OG0000305	2	4	3	1	1	12	1	HmN_000780900	IPR000169	Pept_cys_AS
OG0000309	1	3	4	1	1	12	1	HmN_000777800	IPR002293	AA/rel_permease1
OG0000324	1	7	1	1	1	12	1	HmN_000825100	IPR026183	Taxilin_fam
OG0000340	4	1	2	1	1	11	1	HmN_000593700	IPR002014	VHS_dom
OG0000999	1	1	1	2	1	8	0.5	HmN_003026940	IPR000569	HECT_dom
OG0001000	1	1	1	2	1	8	0.5	HmN_003026930	IPR001736	PLipase_D/transphosphatidylase
OG0001001	1	0	2	2	1	8	0.5	HmN_003026910	IPR006139	D-isomer_2_OHA_DH_cat_dom
OG0001002	1	1	1	2	1	8	0.5	HmN_003026900.1	IPR001606	ARID_dom
OG0001003	1	1	1	2	1	8	0.5	HmN_003026790	IPR007052	CS_dom
OG0001004	1	0	0	3	1	8	0.333333	HmN_003026780.1	IPR000219	DH-domain
OG0000345	2	2	2	1	1	11	1	HmN_000176100	null	null
OG0001006	1	1	0	2	2	8	1	HmN_000473800;HmN_000473200	IPR000198	RhoGAP_dom
OG0000347	1	2	5	1	1	11	1	HmN_000242500	IPR000322	Glyco_hydro_31
OG0001008	2	1	1	2	1	8	0.5	HmN_000796400.1	IPR000980	SH2
OG0000348	1	1	6	1	1	11	1	HmN_000127900	IPR025252	DUF4200
OG0000355	2	2	3	1	1	11	1	HmN_000628200.1	IPR000727	T_SNARE_dom
OG0000359	1	1	6	1	1	11	1	HmN_000176500	IPR008209	PEP_carboxykinase_GTP
OG0000361	4	2	2	1	1	11	1	HmN_000761700.1	IPR006676	tRNA_splic
OG0000363	2	4	2	1	1	11	1	HmN_000472500	IPR000111	Glyco_hydro_27/36_CS
OG0001014	2	2	2	0	1	8	#DIV/0!	HmN_002002400.1	IPR008657	JTB
OG0000366	2	1	5	1	1	11	1	HmN_000854100	null	null
OG0000368	1	1	6	1	1	11	1	HmN_000803700	IPR001519	Ferritin
OG0000369	1	4	3	1	1	11	1	HmN_000735800	IPR015590	Aldehyde_DH_dom
OG0000378	4	1	3	1	1	11	1	HmN_000840300	IPR000504	RRM_dom
OG0000380	2	2	4	1	1	11	1	HmN_003021320	IPR000860	HemC
OG0000382	2	1	4	1	1	11	1	HmN_000776500.1	IPR006028	GABAA/Glycine_rcpt
OG0000391	1	2	5	1	1	11	1	HmN_000912700.1	null	null
OG0000392	3	2	2	1	1	11	1	HmN_000696300.1	IPR029693	TMEM35A
OG0000393	1	3	2	1	1	11	1	HmN_000475600.1	IPR000719	Prot_kinase_dom
OG0000394	7	0	0	1	1	11	1	HmN_000759500.1	IPR000719	Prot_kinase_dom
OG0000399	1	6	1	1	1	11	1	HmN_000639400	IPR000152	EGF-type_Asp/Asn_hydroxyl_site
OG0000400	1	2	4	1	1	11	1	HmN_000740000	IPR013087	Znf_C2H2_type
OG0000401	1	1	5	1	1	11	1	HmN_000107700	IPR003131	T1-type_BTB
OG0000406	1	1	6	1	1	11	1	HmN_000459200.1	IPR003607	HD/PDEase_dom
OG0000408	1	1	6	1	1	11	1	HmN_000391600	null	null
OG0001030	1	1	0	2	2	8	1	HmN_000611900;HmN_000611800	null	null
OG0001031	1	1	1	2	1	8	0.5	HmN_000455500	IPR001857	Ribosomal_L19
OG0000409	1	1	6	1	1	11	1	HmN_000030200	IPR000276	GPCR_Rhodpsn
OG0000412	3	1	4	1	1	11	1	HmN_000450600	IPR001806	Small_GTPase
OG0000413	2	2	4	1	1	11	1	HmN_000117300	IPR001164	ArfGAP_dom
OG0000417	3	1	4	1	1	11	1	HmN_000121800	IPR000560	His_Pase_clade-2
OG0000418	1	2	5	1	1	11	1	HmN_000386500	IPR017452	GPCR_Rhodpsn_7TM
OG0000425	5	2	1	1	1	11	1	HmN_000687200	IPR002999	Tudor
OG0000427	1	2	5	1	1	11	1	HmN_000771700	IPR004843	Calcineurin-like_PHP_ApaH
OG0000431	3	4	1	1	1	11	1	HmN_000137000	IPR003034	SAP_dom
OG0000440	0	0	7	1	1	11	1	HmN_000453700	IPR001873	ENaC
OG0000443	2	3	2	1	1	10	1	HmN_000573800	IPR001464	Annexin
OG0000448	1	2	4	1	1	10	1	HmN_000793300	IPR017452	GPCR_Rhodpsn_7TM
OG0000451	2	3	2	1	1	10	1	HmN_000594100	IPR000727	T_SNARE_dom
OG0000452	1	1	5	1	1	10	1	HmN_000016400	IPR000719	Prot_kinase_dom
OG0000453	2	3	2	1	1	10	1	HmN_000298200	IPR000175	Na/ntran_symport
OG0000455	6	1	0	1	1	10	1	HmN_000093800	null	null
OG0000459	4	2	1	1	1	10	1	HmN_000607000	IPR001394	Peptidase_C19_UCH
OG0001048	2	1	1	2	1	8	0.5	HmN_000811400	IPR009286	Ins_P5_2-kin
OG0001049	1	0	0	2	2	8	1	HmN_000661800;HmN_000661700	IPR002048	EF_hand_dom
OG0000461	1	1	5	1	1	10	1	HmN_000293800.1	IPR000219	DH-domain
OG0001051	4	2	0	0	1	8	#DIV/0!	HmN_002044800.1	IPR006629	LITAF
OG0001052	1	1	4	0	1	8	#DIV/0!	HmN_002044300	IPR002164	NAP_family
OG0000462	2	1	3	1	1	10	1	HmN_000294300	IPR002178	PTS_EIIA_type-2_dom
OG0000465	1	1	4	1	1	10	1	HmN_000652900	IPR000008	C2_dom
OG0001055	1	0	0	2	3	8	1.5	HmN_003022490;HmN_003022460;HmN_003022480	null	null
OG0000470	1	1	5	1	1	10	1	HmN_000211200	null	null
OG0000472	2	3	2	1	1	10	1	HmN_000171600	IPR000608	UBQ-conjugat_E2
OG0001058	1	1	1	2	2	8	1	HmN_003004320;HmN_003004330	IPR027417	P-loop_NTPase
OG0000473	2	2	3	1	1	10	1	HmN_000172700.1	IPR001680	WD40_repeat
OG0000475	2	2	3	1	1	10	1	HmN_000520900.1	IPR001452	SH3_domain
OG0000477	5	2	0	1	1	10	1	HmN_000972600	IPR000719	Prot_kinase_dom
OG0001062	1	1	1	2	1	8	0.5	HmN_003024020	IPR001478	PDZ
OG0000479	2	1	1	1	1	10	1	HmN_003049800	IPR019012	RNA_cap_Gua-N2-MeTrfase
OG0000480	1	2	4	1	1	10	1	HmN_000175100	IPR000832	GPCR_2_secretin-like
OG0000482	1	2	4	1	1	10	1	HmN_000339900	IPR016137	RGS
OG0000485	2	2	3	1	1	10	1	HmN_000522400	IPR001356	Homeobox_dom
OG0000486	3	2	2	1	1	10	1	HmN_000197900	IPR000306	Znf_FYVE
OG0000490	1	1	5	1	1	10	1	HmN_000733800.1	IPR005122	Uracil-DNA_glycosylase-like
OG0000493	1	1	5	1	1	10	1	HmN_000729400	IPR003593	AAA+_ATPase
OG0000511	1	4	2	1	1	10	1	HmN_000586900	IPR001757	P_typ_ATPase
OG0000515	1	4	2	1	1	10	1	HmN_000241900	IPR003386	LACT/PDAT_acylTrfase
OG0000519	2	2	3	1	1	10	1	HmN_000655500	IPR000092	Polyprenyl_synt
OG0000521	2	1	3	1	1	10	1	HmN_000143000	IPR000990	Innexin
OG0001074	2	1	0	2	1	8	0.5	HmN_003044440.1	IPR000195	Rab-GTPase-TBC_dom
OG0000524	2	3	2	1	1	10	1	HmN_000696200	IPR003961	FN3_dom
OG0000525	2	1	3	1	1	10	1	HmN_000139800.1	IPR001623	DnaJ_domain
OG0001077	1	1	1	2	1	8	0.5	HmN_000053400	IPR007187	Nucleoporin_Nup133/Nup155_C
OG0000528	1	1	5	1	1	10	1	HmN_000725700	IPR029638	FAM78
OG0000531	1	3	2	1	1	10	1	HmN_000097900.1	IPR000602	Glyco_hydro_38_N
OG0000532	1	2	2	1	1	10	1	HmN_000969500	IPR002126	Cadherin-like_dom
OG0000538	1	1	5	1	1	10	1	HmN_000220600	null	null
OG0000543	2	2	3	1	1	10	1	HmN_000433700	IPR001279	Metallo-B-lactamas
OG0000550	1	1	5	1	1	10	1	HmN_000539900	IPR000276	GPCR_Rhodpsn
OG0000571	3	1	2	1	1	10	1	HmN_000324700.1	IPR001757	P_typ_ATPase
OG0000573	1	2	4	1	1	10	1	HmN_000206000	IPR000595	cNMP-bd_dom
OG0000575	2	3	2	1	1	10	1	HmN_000489400.1	IPR001715	CH-domain
OG0000578	1	5	1	1	1	10	1	HmN_000217900	IPR026634	TPST
OG0001088	1	1	1	2	1	8	0.5	HmN_000194300	IPR002591	Phosphodiest/P_Trfase
OG0000580	1	1	5	1	1	10	1	HmN_000117200	IPR000340	Dual-sp_phosphatase_cat-dom
OG0000582	1	2	4	1	1	10	1	HmN_003036340	IPR000795	TF_GTP-bd_dom
OG0000584	2	2	3	1	1	10	1	HmN_003036390	IPR002759	RNase_P/MRP_subunit
OG0000585	1	2	3	1	1	10	1	HmN_000359300	IPR000313	PWWP_dom
OG0000589	1	1	5	1	1	10	1	HmN_000345000	IPR000276	GPCR_Rhodpsn
OG0000590	1	1	5	1	1	10	1	HmN_000377400	IPR001254	Trypsin_dom
OG0000592	1	2	4	1	1	10	1	HmN_000379200	IPR000276	GPCR_Rhodpsn
OG0000593	2	4	1	1	1	10	1	HmN_000687600	IPR001680	WD40_repeat
OG0000599	1	2	4	1	1	10	1	HmN_000572200	IPR001766	Fork_head_dom
OG0000603	4	1	1	1	1	10	1	HmN_000137700	IPR010378	TRAPPC13
OG0000605	1	1	5	1	1	10	1	HmN_000289500	IPR004837	NaCa_Exmemb
OG0000608	1	2	4	1	1	10	1	HmN_000070500	IPR000308	14/03/2003
OG0001101	1	1	1	2	1	8	0.5	HmN_003017770	IPR000014	PAS
OG0000616	1	1	4	1	1	9	1	HmN_000066900	IPR001977	Depp_CoAkinase
OG0000623	1	1	3	1	1	9	1	HmN_000223700.1	IPR000494	Rcpt_L-dom
OG0000627	1	3	2	1	1	9	1	HmN_000488300	IPR018998	EndoU_C
OG0000628	2	2	2	1	1	9	1	HmN_000468400	IPR004932	Rer1
OG0000631	2	2	2	1	1	9	1	HmN_000016800	IPR005474	Transketolase_N
OG0000633	2	2	2	1	1	9	1	HmN_000534700	IPR004299	MBOAT_fam
OG0000636	2	3	1	1	1	9	1	HmN_000429700.1	IPR000884	TSP1_rpt
OG0000638	2	2	2	1	1	9	1	HmN_000248700	IPR000306	Znf_FYVE
OG0000639	5	0	1	1	1	9	1	HmN_000709800	IPR011016	Znf_RING-CH
OG0000641	4	1	1	1	1	9	1	HmN_000131000	IPR007282	NOT2/3/5_C
OG0001112	2	2	1	0	1	8	#DIV/0!	HmN_003044170	IPR010598	C5-epim_C
OG0000642	1	1	4	1	1	9	1	HmN_000130000	IPR001148	CA_dom
OG0000645	4	0	2	1	1	9	1	HmN_000666600	IPR001356	Homeobox_dom
OG0000646	1	2	3	1	1	9	1	HmN_000203700	null	null
OG0000650	1	1	4	1	1	9	1	HmN_000146600	IPR000418	Ets_dom
OG0000652	1	2	3	1	1	9	1	HmN_000781700.1	IPR001632	Gprotein_B
OG0001118	1	1	1	2	1	8	0.5	HmN_000882000	IPR000326	P_Acid_Pase_2/haloperoxidase
OG0000653	1	2	3	1	1	9	1	HmN_000700300	IPR006802	Radial_spoke
OG0000654	1	1	4	1	1	9	1	HmN_000692300	IPR002937	Amino_oxidase
OG0000656	1	1	4	1	1	9	1	HmN_000213600.1	IPR000219	DH-domain
OG0000657	1	1	4	1	1	9	1	HmN_000813600	IPR003593	AAA+_ATPase
OG0000659	2	2	2	1	1	9	1	HmN_000212500	IPR000850	Adenylat/UMP-CMP_kin
OG0000663	2	2	2	1	1	9	1	HmN_000228300	null	null
OG0000664	1	2	3	1	1	9	1	HmN_000341200	IPR001666	PI_transfer
OG0000665	2	1	2	1	1	9	1	HmN_000315600	IPR003599	Ig_sub
OG0000666	1	2	3	1	1	9	1	HmN_000313600	IPR001628	Znf_hrmn_rcpt
OG0000667	1	5	0	1	1	9	1	HmN_000795000	IPR003961	FN3_dom
OG0001129	1	1	2	2	1	8	0.5	HmN_002036900	IPR000557	Calponin_repeat
OG0000676	2	2	2	1	1	9	1	HmN_000123800	IPR003604	Matrin/U1-like-C_Znf_C2H2
OG0000679	1	2	3	1	1	9	1	HmN_000598600.1	IPR011009	Kinase-like_dom_sf
OG0000681	1	3	2	1	1	9	1	HmN_000659700	IPR000308	14/03/2003
OG0000682	3	1	2	1	1	9	1	HmN_000215900	IPR000819	Peptidase_M17_C
OG0000683	1	1	4	1	1	9	1	HmN_000892700	IPR001356	Homeobox_dom
OG0000684	1	1	4	1	1	9	1	HmN_000597500	IPR002126	Cadherin-like_dom
OG0000685	1	3	2	1	1	9	1	HmN_000261500	IPR002073	PDEase_catalytic_dom
OG0000686	2	2	2	1	1	9	1	HmN_000261400	IPR000571	Znf_CCCH
OG0001138	1	1	1	2	1	8	0.5	HmN_000251200	IPR002889	WSC_carb-bd
OG0000690	1	2	3	1	1	9	1	HmN_000454300	IPR001806	Small_GTPase
OG0000691	1	2	3	1	1	9	1	HmN_000811800	IPR004045	Glutathione_S-Trfase_N
OG0000692	1	2	3	1	1	9	1	HmN_000661600.1	IPR002048	EF_hand_dom
OG0000695	2	2	2	1	1	9	1	HmN_000280600	IPR002877	rRNA_MeTrfase_FtsJ_dom
OG0000698	1	1	4	1	1	9	1	HmN_000607800	IPR007238	DNA_primase_lsu_euk/arc
OG0000700	1	1	4	1	1	9	1	HmN_000434700	IPR000615	Bestrophin
OG0000701	2	2	2	1	1	9	1	HmN_000435800	IPR013087	Znf_C2H2_type
OG0000702	1	4	1	1	1	9	1	HmN_000395100	IPR006047	Glyco_hydro_13_cat_dom
OG0001147	1	1	0	2	3	8	1.5	HmN_000829100;HmN_000840100;HmN_003033800	IPR018619	Hyccin
OG0000706	1	1	4	1	1	9	1	HmN_000415100	IPR002015	Proteasome/cyclosome_rpt
OG0000707	1	0	5	1	1	9	1	HmN_000415000	IPR024858	Golgin_A
OG0001150	2	0	1	2	1	8	0.5	HmN_000540700	null	null
OG0000709	2	3	1	1	1	9	1	HmN_000522200	null	null
OG0000710	1	2	3	1	1	9	1	HmN_000053800	IPR001388	Synaptobrevin
OG0000712	2	2	2	1	1	9	1	HmN_003045910	IPR004241	Atg8-like
OG0001154	2	1	0	2	1	8	0.5	HmN_000787600	IPR003000	Sirtuin
OG0000716	2	2	2	1	1	9	1	HmN_000590400	IPR008849	Synaphin
OG0000717	2	2	2	1	1	9	1	HmN_000240500	IPR001017	DH_E1
OG0000719	1	1	4	1	1	9	1	HmN_000085600	IPR000276	GPCR_Rhodpsn
OG0000720	1	1	4	1	1	9	1	HmN_000006000	IPR001154	TopoII_euk
OG0000722	1	2	3	1	1	9	1	HmN_000013800	IPR000772	Ricin_B_lectin
OG0001160	1	0	1	2	3	8	1.5	HmN_003008700;HmN_000929100;HmN_003009090	IPR002347	SDR_fam
OG0000723	1	1	4	1	1	9	1	HmN_000444800.1	IPR007866	TRIC_channel
OG0000724	2	2	2	1	1	9	1	HmN_000014700	IPR008728	Elongator_complex_protein_4
OG0000727	3	1	2	1	1	9	1	HmN_000550500	IPR001736	PLipase_D/transphosphatidylase
OG0000731	1	3	1	1	1	9	1	HmN_000848800.1	IPR003903	UIM_dom
OG0001165	2	1	1	2	1	8	0.5	HmN_002129400	IPR002931	Transglutaminase-like
OG0000732	1	1	4	1	1	9	1	HmN_000695400	IPR000276	GPCR_Rhodpsn
OG0001167	1	1	0	2	2	8	1	HmN_000402020;HmN_003008840	IPR027902	DUF4487
OG0001168	1	1	0	2	2	8	1	HmN_003006420;HmN_001000000	null	null
OG0000733	2	1	2	1	1	9	1	HmN_000367300	IPR000571	Znf_CCCH
OG0000734	1	2	3	1	1	9	1	HmN_000696000.1	IPR001878	Znf_CCHC
OG0000735	1	1	3	1	1	9	1	HmN_000250200	IPR001320	Iontro_rcpt
OG0000736	1	2	3	1	1	9	1	HmN_000139000	IPR017452	GPCR_Rhodpsn_7TM
OG0000737	2	1	3	1	1	9	1	HmN_000251700	IPR004018	RPEL_repeat
OG0001174	1	3	1	0	2	8	#DIV/0!	HmN_003008970;HmN_002134000	IPR001841;IPR031424	Znf_RING;QVR
OG0000738	1	2	3	1	1	9	1	HmN_000413300	IPR000367	Gprotein_alpha_S
OG0000739	1	2	3	1	1	9	1	HmN_000814000	IPR000073	AB_hydrolase_1
OG0000742	1	4	1	1	1	9	1	HmN_000097400	IPR019401	Znf_CHCC
OG0000744	2	3	1	1	1	9	1	HmN_000527200	IPR001841	Znf_RING
OG0001179	1	1	1	2	1	8	0.5	HmN_000103200	IPR000582	Acyl-CoA-binding_protein
OG0000745	2	2	2	1	1	9	1	HmN_000840000	IPR001680	WD40_repeat
OG0000746	1	1	4	1	1	9	1	HmN_000800200	IPR001902	SLC26A/SulP_fam
OG0000747	2	2	2	1	1	9	1	HmN_000800700.1	IPR000731	SSD
OG0000750	1	1	4	1	1	9	1	HmN_000645000	IPR003119	SAP_A
OG0000751	1	0	5	1	1	9	1	HmN_000221300	IPR000217	Tubulin
OG0000752	2	2	2	1	1	9	1	HmN_000787100	IPR001650	Helicase_C
OG0001186	1	1	1	2	1	8	0.5	HmN_000038700	null	null
OG0000753	1	2	3	1	1	9	1	HmN_000639000	IPR023631	Amidase_dom
OG0001188	1	1	4	0	1	8	#DIV/0!	HmN_002137400	null	null
OG0001189	1	1	1	2	1	8	0.5	HmN_003005730	IPR011990	TPR-like_helical_dom_sf
OG0001190	1	1	1	2	1	8	0.5	HmN_003005720	IPR005809	Succ_CoA_synthase_bsu
OG0001191	1	1	1	2	1	8	0.5	HmN_003005700	IPR006895	Znf_Sec23_Sec24
OG0001192	1	1	1	2	1	8	0.5	HmN_003005670	IPR001251	CRAL-TRIO_dom
OG0001193	1	1	1	2	1	8	0.5	HmN_000856300.1	IPR000061	Surp
OG0001194	1	1	1	2	1	8	0.5	HmN_003005800	IPR000719	Prot_kinase_dom
OG0001195	1	1	1	2	1	8	0.5	HmN_000891500	IPR005399	K_chnl_volt-dep_bsu_KCNAB-rel
OG0001196	1	1	1	2	1	8	0.5	HmN_003005500	IPR019374	Ribosomal_S22_mit
OG0001197	1	1	1	2	1	8	0.5	HmN_003005520	IPR000432	DNA_mismatch_repair_MutS_C
OG0001198	1	1	1	2	1	8	0.5	HmN_003005460	IPR002478	PUA
OG0000754	1	1	4	1	1	9	1	HmN_000111300	IPR001884	IF5A-like
OG0001200	1	1	1	2	1	8	0.5	HmN_001004100	null	null
OG0001201	1	1	1	2	1	8	0.5	HmN_003005220	IPR001611	Leu-rich_rpt
OG0001202	1	1	1	2	1	8	0.5	HmN_003005210	IPR001126	UmuC
OG0001203	1	1	1	2	1	8	0.5	HmN_003005200	IPR032151	CFAP61_N
OG0001204	1	1	0	2	1	8	0.5	HmN_000954300	IPR013632	DNA_recomb/repair_Rad51_C
OG0001205	1	1	1	2	1	8	0.5	HmN_003005180	IPR016024	ARM-type_fold
OG0001206	1	1	1	2	1	8	0.5	HmN_001008100	IPR001478	PDZ
OG0000758	1	3	2	1	1	9	1	HmN_000043800	IPR000595	cNMP-bd_dom
OG0000761	1	2	3	1	1	9	1	HmN_000105400	IPR005045	CDC50/LEM3_fam
OG0001209	1	1	4	0	1	8	#DIV/0!	HmN_002025500	IPR006113	6PGDH_Gnd/GntZ
OG0000763	1	1	4	1	1	9	1	HmN_000337500	IPR001040	TIF_eIF_4E
OG0000769	2	1	3	1	1	9	1	HmN_000187500	IPR001356	Homeobox_dom
OG0000770	2	2	2	1	1	9	1	HmN_000400700	IPR007484	Peptidase_M28
OG0000777	1	2	3	1	1	9	1	HmN_000557000	IPR001429	P2X_purnocptor
OG0000780	1	1	4	1	1	9	1	HmN_003004920.1	IPR001589	Actinin_actin-bd_CS
OG0000781	1	2	3	1	1	9	1	HmN_000480600	IPR000261	EH_dom
OG0001216	1	1	1	2	1	8	0.5	HmN_000544900	IPR000719	Prot_kinase_dom
OG0001217	1	1	1	2	1	8	0.5	HmN_003004630.1	IPR001194	cDENN_dom
OG0000782	1	4	1	1	1	9	1	HmN_000899300	IPR000589	Ribosomal_S15
OG0000789	1	1	4	1	1	9	1	HmN_000516600	IPR016024	ARM-type_fold
OG0000791	2	2	2	1	1	9	1	HmN_000027700	IPR007269	ICMT_MeTrfase
OG0001221	1	1	1	2	1	8	0.5	HmN_003004770	IPR005749	Ribosomal_L15_bac-type
OG0000792	1	2	3	1	1	9	1	HmN_000027860	IPR002130	Cyclophilin-type_PPIase_dom
OG0001223	1	1	1	2	2	8	1	HmN_003007700;HmN_003007220.1	null	null
OG0000793	1	1	4	1	1	9	1	HmN_000028100	IPR039311	FAM187A/B
OG0000794	2	2	2	1	1	9	1	HmN_000029300	IPR000740	GrpE
OG0000796	1	2	3	1	1	9	1	HmN_000670900	IPR001452	SH3_domain
OG0001227	1	2	0	2	1	8	0.5	HmN_000543100	null	null
OG0000800	3	2	1	1	1	9	1	HmN_000488900	IPR032190	NPC1_N
OG0000801	2	1	3	1	1	9	1	HmN_000755600.1	IPR000403	PI3/4_kinase_cat_dom
OG0000803	2	2	2	1	1	9	1	HmN_000383100	IPR000073	AB_hydrolase_1
OG0000805	1	4	1	1	1	9	1	HmN_000186200	IPR002464	DNA/RNA_helicase_DEAH_CS
OG0000808	1	1	3	1	1	9	1	HmN_000157300	IPR003020	HCO3_transpt_euk
OG0000809	1	1	4	1	1	9	1	HmN_000116900	IPR000884	TSP1_rpt
OG0000810	2	2	2	1	1	9	1	HmN_000368800	IPR000980	SH2
OG0000813	1	1	4	1	1	9	1	HmN_000121500	IPR000719	Prot_kinase_dom
OG0000814	2	2	2	1	1	9	1	HmN_000320000.1	IPR002110	Ankyrin_rpt
OG0001237	1	1	1	2	1	8	0.5	HmN_003004610	IPR005599	GPI_mannosylTrfase
OG0000815	1	2	3	1	1	9	1	HmN_000386300	IPR000539	Frizzled/Smoothened_TM
OG0000816	1	1	4	1	1	9	1	HmN_000219100	null	null
OG0000820	1	2	3	1	1	9	1	HmN_000356500	null	null
OG0001241	1	1	1	2	1	8	0.5	HmN_000642800	IPR013087	Znf_C2H2_type
OG0000821	2	1	3	1	1	9	1	HmN_000160900.1	IPR001841	Znf_RING
OG0000822	2	2	2	1	1	9	1	HmN_000158900	IPR001841	Znf_RING
OG0000823	1	1	4	1	1	9	1	HmN_000158700	IPR004130	Gpn
OG0000824	3	2	1	1	1	9	1	HmN_000346300	IPR002110	Ankyrin_rpt
OG0000827	2	2	2	1	1	9	1	HmN_000578500	IPR001680	WD40_repeat
OG0001247	1	1	1	2	1	8	0.5	HmN_000834500	IPR001680	WD40_repeat
OG0000828	1	2	3	1	1	9	1	HmN_000554100	IPR003689	ZIP
OG0001249	1	1	1	2	1	8	0.5	HmN_000384400	null	null
OG0000833	5	1	0	1	1	9	1	HmN_000421100	IPR023190	Pser_Pase_dom_2
OG0000834	1	1	2	1	1	9	1	HmN_000916300	IPR000454	ATP_synth_F0_csu
OG0000839	2	2	2	1	1	9	1	HmN_000631700	IPR000283	NADH_UbQ_OxRdtase_75kDa_su_CS
OG0000840	1	3	2	1	1	9	1	HmN_000630200.1	IPR006629	LITAF
OG0000841	1	1	4	1	1	9	1	HmN_000629700	IPR026741	SNO
OG0001255	2	0	6	0	0	8	#DIV/0!	ND	null	null
OG0000842	1	1	4	1	1	9	1	HmN_000268600	IPR001611	Leu-rich_rpt
OG0000843	1	5	0	1	1	9	1	HmN_000267600	IPR000009	PP2A_PR55
OG0001258	1	0	1	2	2	8	1	HmN_003036120.1;HmN_003036130	IPR003029	S1_domain
OG0000847	1	2	2	1	1	9	1	HmN_000439900.1	IPR001781	Znf_LIM
OG0000848	1	2	3	1	1	9	1	HmN_003031430	IPR001715	CH-domain
OG0000850	2	2	2	1	1	9	1	HmN_000524300.1	IPR009600	PIG-U
OG0001262	1	0	1	2	2	8	1	HmN_003037070.1;HmN_003037080	IPR001320	Iontro_rcpt
OG0001263	1	1	0	2	2	8	1	HmN_000369300;HmN_000369200	IPR036533	BAG_dom_sf
OG0001264	1	1	0	2	1	8	0.5	HmN_000355200	IPR013087	Znf_C2H2_type
OG0000851	3	1	1	1	1	9	1	HmN_000772100	IPR004367	Cyclin_C-dom
OG0000852	1	4	1	1	1	9	1	HmN_000291000	null	null
OG0000855	1	1	4	1	1	9	1	HmN_000287600	IPR000535	MSP_dom
OG0000856	1	1	4	1	1	9	1	HmN_000288100	IPR000435	Tektin
OG0001269	1	2	2	0	2	8	#DIV/0!	HmN_003036910;HmN_003036920	IPR018022;IPR011685	IPT;LETM1
OG0001270	1	1	2	2	1	8	0.5	HmN_003034460	IPR000209	Peptidase_S8/S53_dom
OG0001271	1	1	1	2	1	8	0.5	HmN_003034430	IPR007305	Vesicle_transpt_Got1/SFT2
OG0001272	1	1	1	2	1	8	0.5	HmN_003034400	IPR000608	UBQ-conjugat_E2
OG0001273	1	1	2	2	1	8	0.5	HmN_000958700	IPR000009	PP2A_PR55
OG0001274	1	2	0	2	1	8	0.5	HmN_000942700	IPR003599	Ig_sub
OG0001275	1	1	1	2	1	8	0.5	HmN_003034370	IPR000782	FAS1_domain
OG0001276	1	1	1	2	1	8	0.5	HmN_003034270	IPR013766	Thioredoxin_domain
OG0001277	1	1	1	2	1	8	0.5	HmN_003034260.1	IPR029598	Cep152
OG0001278	1	1	1	2	1	8	0.5	HmN_003034250	IPR001732	UDP-Glc/GDP-Man_DH_N
OG0001279	1	0	1	2	1	8	0.5	HmN_003034230.1	IPR002498	PInositol-4-P-5-kinase_core
OG0000857	1	1	4	1	1	9	1	HmN_000682600	IPR001190	SRCR
OG0000860	2	3	1	1	1	9	1	HmN_000701500	IPR009060	UBA-like_sf
OG0000861	1	4	1	1	1	9	1	HmN_000530500.1	IPR006314	Dyp_peroxidase
OG0000862	1	2	3	1	1	9	1	HmN_000528800	IPR002048	EF_hand_dom
OG0000865	1	1	2	1	1	9	1	HmN_002233500	IPR001849	PH_domain
OG0000867	1	0	5	1	1	9	1	HmN_000640600	IPR000276	GPCR_Rhodpsn
OG0000870	1	1	4	1	1	9	1	HmN_000747200.1	IPR019384	RetinoicA-induced_16-like
OG0000871	1	1	2	1	1	9	1	HmN_000059300	IPR002126	Cadherin-like_dom
OG0000872	1	1	4	1	1	9	1	HmN_000066100	IPR006941	RNase_CAF1
OG0000873	1	1	4	1	1	9	1	HmN_000066000	IPR003593	AAA+_ATPase
OG0000875	1	1	4	1	1	9	1	HmN_000198100	IPR002934	Polymerase_NTP_transf_dom
OG0000876	1	1	4	1	1	9	1	HmN_000194000	IPR001506	Peptidase_M12A
OG0000881	0	0	6	1	1	9	1	HmN_000521200	IPR001841	Znf_RING
OG0001293	2	1	1	2	1	8	0.5	HmN_000673600	IPR018625	Pet100
OG0000892	2	1	2	1	1	8	1	HmN_000332100	IPR000719	Prot_kinase_dom
OG0000893	1	1	2	1	1	8	1	HmN_000962500.1	IPR011989	ARM-like
OG0001296	2	2	2	0	1	8	#DIV/0!	HmN_002117400	IPR005031	COQ10_START
OG0000895	3	1	1	1	1	8	1	HmN_000011000	IPR019366	Clusterin-associated_protein-1
OG0000898	2	0	1	1	1	8	1	HmN_000380500.1	IPR001320	Iontro_rcpt
OG0000899	2	0	2	1	1	8	1	HmN_000296700.1	IPR001828	ANF_lig-bd_rcpt
OG0001300	1	0	0	2	1	8	0.5	HmN_003034110	null	null
OG0001301	1	1	1	2	1	8	0.5	HmN_003034020	IPR019273	Lunapark_dom
OG0001302	1	1	1	2	1	8	0.5	HmN_003033970	IPR001650	Helicase_C
OG0001303	1	1	1	2	1	8	0.5	HmN_003033930	IPR008669	LSM_interact
OG0001304	1	1	1	2	1	8	0.5	HmN_003033640.1	IPR001478	PDZ
OG0000901	4	1	0	1	1	8	1	HmN_000165100	IPR005024	Snf7_fam
OG0000908	1	2	2	1	1	8	1	HmN_000225000	IPR002110	Ankyrin_rpt
OG0000909	1	2	2	1	1	8	1	HmN_000851400	IPR001806	Small_GTPase
OG0000912	1	1	1	1	1	8	1	HmN_000594900.1	IPR019397	Uncharacterised_TMEM39
OG0000913	1	2	2	1	1	8	1	HmN_000594000	IPR006070	YrdC-like_dom
OG0000915	2	1	2	1	1	8	1	HmN_000849500	IPR000315	Znf_B-box
OG0000916	1	2	2	1	1	8	1	HmN_000535100	IPR001107	Band_7
OG0000917	1	2	2	1	1	8	1	HmN_000302800	IPR001594	Palmitoyltrfase_DHHC
OG0000918	4	0	1	1	1	8	1	HmN_000514200	null	null
OG0001314	1	1	1	2	1	8	0.5	HmN_000789600.1	IPR001356	Homeobox_dom
OG0000919	1	1	3	1	1	8	1	HmN_000722900	IPR003644	Calx_beta
OG0001316	1	1	1	2	1	8	0.5	HmN_003032520	IPR000408	Reg_chr_condens
OG0001317	1	1	1	2	1	8	0.5	HmN_003032500	IPR002110	Ankyrin_rpt
OG0000920	1	1	3	1	1	8	1	HmN_000025000	IPR003593	AAA+_ATPase
OG0000921	1	1	3	1	1	8	1	HmN_000798700	IPR009057	Homeobox-like_sf
OG0000922	2	1	2	1	1	8	1	HmN_000404700	IPR000980	SH2
OG0000924	1	2	2	1	1	8	1	HmN_000406300	IPR014752	Arrestin_C
OG0000925	2	1	2	1	1	8	1	HmN_000631000	IPR011992	EF-hand-dom_pair
OG0000926	3	0	1	1	1	8	1	HmN_000738700	IPR027417	P-loop_NTPase
OG0000927	1	1	1	1	1	8	1	HmN_000307300	IPR001781	Znf_LIM
OG0001325	1	1	1	2	1	8	0.5	HmN_003002830	IPR000904	Sec7_dom
OG0001326	1	1	1	2	1	8	0.5	HmN_003002820	IPR014881	NOB1_Zn-bd
OG0000928	1	2	2	1	1	8	1	HmN_000621200	IPR001680	WD40_repeat
OG0001328	1	1	1	2	2	8	1	HmN_003002540;HmN_003002370	IPR006073;IPR005225	GTP_binding_domain;Small_GTP-bd_dom
OG0000930	1	2	2	1	1	8	1	HmN_000248400.1	IPR001680	WD40_repeat
OG0000931	1	1	3	1	1	8	1	HmN_000247300	IPR001950	SUI1
OG0001331	2	3	1	0	1	8	#DIV/0!	HmN_000153200.1	IPR001660	SAM
OG0001332	2	1	2	0	1	8	#DIV/0!	HmN_000154600.1	IPR001452	SH3_domain
OG0000937	1	1	3	1	1	8	1	HmN_000887900	IPR000555	JAMM/MPN+_dom
OG0000940	2	2	1	1	1	8	1	HmN_000132700	null	null
OG0001335	2	1	2	0	1	8	#DIV/0!	HmN_003000710.1	IPR000504	RRM_dom
OG0000941	1	1	3	1	1	8	1	HmN_000132800	null	null
OG0000942	3	1	1	1	1	8	1	HmN_000131500.1	IPR001594	Palmitoyltrfase_DHHC
OG0000943	1	1	3	1	1	8	1	HmN_000130800.1	IPR002073	PDEase_catalytic_dom
OG0000944	1	1	3	1	1	8	1	HmN_000129900	IPR010736	SHIPPO-rpt
OG0000945	1	1	3	1	1	8	1	HmN_000127200	IPR013087	Znf_C2H2_type
OG0000946	1	2	2	1	1	8	1	HmN_000503500	IPR001563	Peptidase_S10
OG0000947	2	1	2	1	1	8	1	HmN_000334900.1	IPR004853	Sugar_P_trans_dom
OG0000948	2	0	3	1	1	8	1	HmN_000201200	IPR000276	GPCR_Rhodpsn
OG0000949	1	1	3	1	1	8	1	HmN_000203100	IPR002133	S-AdoMet_synthetase
OG0000951	1	1	3	1	1	8	1	HmN_000204500	IPR001478	PDZ
OG0000952	1	1	3	1	1	8	1	HmN_000606600	IPR001611	Leu-rich_rpt
OG0000956	1	1	2	1	1	8	1	HmN_000135000	IPR000904	Sec7_dom
OG0001348	0	1	2	2	1	8	0.5	HmN_000954800	IPR006667	SLC41_membr_dom
OG0000957	1	2	2	1	1	8	1	HmN_000133700	IPR007648	ATPase_inhibitor_mt
OG0001350	0	1	2	2	1	8	0.5	HmN_003024290	IPR003347	JmjC_dom
OG0001351	0	1	0	0	5	8	#DIV/0!	HmN_002232100;HmN_003023420;HmN_002232200;HmN_003023400;HmN_003023410	IPR006629	LITAF
OG0001352	0	0	8	0	0	8	#DIV/0!	ND	null	null
OG0001353	0	0	0	2	2	8	1	HmN_001025500;HmN_000915400	null	null
OG0001354	0	0	0	3	2	8	0.666667	HmN_000991200;HmN_000785500	IPR001283	CRISP-related
OG0001355	0	0	0	3	2	8	0.666667	HmN_003033350;HmN_003033390	null	null
OG0000958	2	2	1	1	1	8	1	HmN_003027440	IPR019164	TMEM147
OG0000959	1	1	2	1	1	8	1	HmN_000653300	IPR016491	Septin
OG0001358	0	0	0	3	1	8	0.333333	HmN_000872500	IPR003140	PLipase/COase/thioEstase
OG0001359	0	0	0	2	4	8	2	HmN_003036020;HmN_003035860;HmN_003035940;HmN_003035910	IPR000764;IPR002182	Uridine_kinase-like;NB-ARC
OG0001360	0	0	0	2	0	8	0	ND	null	null
OG0000960	1	2	2	1	1	8	1	HmN_000372000	IPR001208	MCM_dom
OG0000962	1	2	2	1	1	8	1	HmN_000801500	IPR000679	Znf_GATA
OG0000964	1	2	2	1	1	8	1	HmN_000726900	IPR001678	MeTrfase_RsmB/NOP2
OG0000965	2	1	1	1	1	8	1	HmN_000726200.1	IPR002110	Ankyrin_rpt
OG0000972	1	1	1	1	1	8	1	HmN_000874100	IPR026306	RSBN1/Dpy-21
OG0000973	2	1	2	1	1	8	1	HmN_000427700	IPR002109	Glutaredoxin
OG0001367	2	1	4	0	0	7	#DIV/0!	ND	null	null
OG0000974	1	2	2	1	1	8	1	HmN_000208600	IPR026507	UPF0691
OG0000976	1	2	2	1	1	8	1	HmN_000959300.1	IPR000536	Nucl_hrmn_rcpt_lig-bd
OG0000977	1	2	1	1	1	8	1	HmN_000676600	IPR008952	Tetraspanin_EC2_sf
OG0000978	1	0	2	1	1	8	1	HmN_000676500	null	null
OG0000979	1	2	2	1	1	8	1	HmN_000169400	IPR001005	SANT/Myb
OG0001373	1	1	0	2	2	7	1	HmN_003020600;HmN_000902800	null	null
OG0001374	1	1	1	2	1	7	0.5	HmN_000903300	null	null
OG0001375	1	1	0	2	1	7	0.5	HmN_003020490	IPR013865	FAM32A
OG0000980	1	1	3	1	1	8	1	HmN_000169500	IPR021715	Slu7_dom
OG0000982	1	2	1	1	1	8	1	HmN_000809800	IPR002877	rRNA_MeTrfase_FtsJ_dom
OG0000983	1	1	3	1	1	8	1	HmN_000809200.1	IPR001873	ENaC
OG0000984	1	1	2	1	1	8	1	HmN_000375200	IPR001388	Synaptobrevin
OG0000985	1	1	2	1	1	8	1	HmN_000375100	IPR000594	ThiF_NAD_FAD-bd
OG0000986	1	3	0	1	1	8	1	HmN_000374000	null	null
OG0001382	1	1	3	0	1	7	#DIV/0!	HmN_002010600	IPR004148	BAR_dom
OG0000987	1	1	3	1	1	8	1	HmN_000520700.1	IPR000504	RRM_dom
OG0000990	1	2	2	1	1	8	1	HmN_000316900	IPR001806	Small_GTPase
OG0000992	1	2	2	1	1	8	1	HmN_000228600	IPR001611	Leu-rich_rpt
OG0000993	3	2	0	1	1	8	1	HmN_000621700	null	null
OG0000995	1	1	3	1	1	8	1	HmN_000338900	null	null
OG0000996	1	2	2	1	1	8	1	HmN_000226900	IPR000654	Gprotein_alpha_Q
OG0000998	2	1	2	1	1	8	1	HmN_000697300	IPR000402	Na/K_ATPase_sub_beta
OG0001005	1	1	3	1	1	8	1	HmN_000699500	IPR001179	PPIase_FKBP_dom
OG0001009	1	4	1	1	1	8	1	HmN_000325200	IPR001060	FCH_dom
OG0001010	1	2	2	1	1	8	1	HmN_000325500	IPR002076	ELO_fam
OG0001011	1	1	2	1	1	8	1	HmN_000328300	null	null
OG0001013	2	2	1	1	1	8	1	HmN_000419200	IPR000276	GPCR_Rhodpsn
OG0001015	1	2	2	1	1	8	1	HmN_000599500.1	IPR000504	RRM_dom
OG0001016	5	0	0	1	1	8	1	HmN_000816400	IPR000719	Prot_kinase_dom
OG0001017	3	1	1	1	1	8	1	HmN_000437300	IPR001357	BRCT_dom
OG0001018	1	3	1	1	1	8	1	HmN_000735000	IPR000719	Prot_kinase_dom
OG0001019	2	1	2	1	1	8	1	HmN_000466300	IPR001356	Homeobox_dom
OG0001020	2	2	1	1	1	8	1	HmN_000135500.1	IPR000608	UBQ-conjugat_E2
OG0001021	2	2	1	1	1	8	1	HmN_000135400	IPR008862	Tcp11
OG0001022	1	2	2	1	1	8	1	HmN_000260900	IPR000719	Prot_kinase_dom
OG0001023	1	3	1	1	1	8	1	HmN_000260500	IPR002347	SDR_fam
OG0001024	2	1	2	1	1	8	1	HmN_000263000	IPR000719	Prot_kinase_dom
OG0001025	2	0	3	1	1	8	1	HmN_000259300	IPR004843	Calcineurin-like_PHP_ApaH
OG0001026	1	2	2	1	1	8	1	HmN_000865000	null	null
OG0001028	1	1	3	1	1	8	1	HmN_000819600	IPR002994	Surf1/Shy1
OG0001032	1	1	3	1	1	8	1	HmN_000854300	IPR000276	GPCR_Rhodpsn
OG0001033	1	1	3	1	1	8	1	HmN_000854700	IPR001611	Leu-rich_rpt
OG0001034	2	2	1	1	1	8	1	HmN_000496200	IPR000456	Ribosomal_L17
OG0001035	1	3	1	1	1	8	1	HmN_000730100	IPR024881	Tip
OG0001036	1	1	3	1	1	8	1	HmN_000729100	null	null
OG0001037	1	1	3	1	1	8	1	HmN_000601600	IPR003196	TFIIF_beta
OG0001038	1	1	3	1	1	8	1	HmN_000601400	IPR002172	LDrepeatLR_classA_rpt
OG0001039	1	1	4	1	1	8	1	HmN_000601100	IPR001356	Homeobox_dom
OG0001416	2	1	1	0	1	7	#DIV/0!	HmN_003000760	IPR001278	Arg-tRNA-ligase
OG0001040	1	1	3	1	1	8	1	HmN_000757800	IPR000327	POU_dom
OG0001041	1	2	2	1	1	8	1	HmN_000758000	IPR004878	Otopetrin
OG0001043	1	2	2	1	1	8	1	HmN_000758200	IPR004181	Znf_MIZ
OG0001044	1	1	3	1	1	8	1	HmN_000560700	IPR011598	bHLH_dom
OG0001045	1	1	2	1	1	8	1	HmN_000560300	IPR000760	Inositol_monophosphatase-like
OG0001046	1	1	3	1	1	8	1	HmN_000560100	IPR005135	Endo/exonuclease/phosphatase
OG0001047	1	1	3	1	1	8	1	HmN_000559200	null	null
OG0001050	2	2	1	1	1	8	1	HmN_000392700	IPR007052	CS_dom
OG0001053	1	1	3	1	1	8	1	HmN_000353500.1	IPR000008	C2_dom
OG0001426	1	1	1	2	1	7	0.5	HmN_000023100.1	IPR001303	Aldolase_II/adducin_N
OG0001427	2	1	1	2	1	7	0.5	HmN_000024000	IPR000905	Gcp-like_dom
OG0001054	1	1	3	1	1	8	1	HmN_000846600	IPR003338	CDC4_N-term_subdom
OG0001056	1	1	3	1	1	8	1	HmN_000846000	IPR004344	TTL/TTLL_fam
OG0001057	1	3	1	1	1	8	1	HmN_000845500	IPR000504	RRM_dom
OG0001059	1	1	3	1	1	8	1	HmN_000394700	IPR006133	DNA-dir_DNA_pol_B_exonuc
OG0001432	2	1	4	0	0	7	#DIV/0!	ND	null	null
OG0001060	1	1	2	1	1	8	1	HmN_000283400.1	IPR003126	Znf_UBR
OG0001061	2	2	1	1	1	8	1	HmN_000646000	IPR000504	RRM_dom
OG0001063	1	3	1	1	1	8	1	HmN_000271200	IPR000175	Na/ntran_symport
OG0001064	1	1	3	1	1	8	1	HmN_000608600	IPR000299	FERM_domain
OG0001066	1	1	3	1	1	8	1	HmN_000717300	IPR002675	Ribosomal_L38e
OG0001070	2	2	1	1	1	8	1	HmN_000586200	IPR012340	NA-bd_OB-fold
OG0001071	1	1	3	1	1	8	1	HmN_000059100	IPR019347	Axonemal_dynein_light_chain
OG0001072	3	1	1	1	1	8	1	HmN_000058700.1	IPR004143	BPL_LPL_catalytic
OG0001073	1	3	1	1	1	8	1	HmN_000368100	IPR000742	EGF-like_dom
OG0001075	1	1	3	1	1	8	1	HmN_000696600	IPR001107	Band_7
OG0001076	1	2	2	1	1	8	1	HmN_000055300	IPR001873	ENaC
OG0001078	2	1	2	1	1	8	1	HmN_000053700	IPR000990	Innexin
OG0001079	1	1	3	1	1	8	1	HmN_000053100	IPR000719	Prot_kinase_dom
OG0001081	1	2	2	1	1	8	1	HmN_000666900	IPR013087	Znf_C2H2_type
OG0001082	1	1	1	1	1	8	1	HmN_000667400	IPR000219	DH-domain
OG0001083	2	1	2	1	1	8	1	HmN_000365100	IPR001781	Znf_LIM
OG0001084	1	1	2	1	1	8	1	HmN_000257300	IPR007741	Ribosome/NADH_DH
OG0001085	1	1	3	1	1	8	1	HmN_000257500	IPR033551	DRC7/lobo
OG0001086	2	1	2	1	1	8	1	HmN_000191600	IPR002121	HRDC_dom
OG0001452	1	1	0	0	3	7	#DIV/0!	HmN_002092400;HmN_003026460;HmN_003026420	null	null
OG0001087	1	1	3	1	1	8	1	HmN_000975900	IPR003380	SKI/SNO/DAC
OG0001089	3	1	1	1	1	8	1	HmN_000064400	IPR000182	GNAT_dom
OG0001090	1	1	3	1	1	8	1	HmN_000067100	IPR002126	Cadherin-like_dom
OG0001091	1	1	3	1	1	8	1	HmN_000100900	null	null
OG0001092	1	1	3	1	1	8	1	HmN_000237800.1	IPR000340	Dual-sp_phosphatase_cat-dom
OG0001093	1	2	2	1	1	8	1	HmN_000238900.1	IPR000504	RRM_dom
OG0001094	1	2	1	1	1	8	1	HmN_000241000	null	null
OG0001095	1	1	3	1	1	8	1	HmN_000002000.1	IPR021869	RNase_Zc3h12_NYN
OG0001096	1	1	3	1	1	8	1	HmN_000001900	IPR002067	Mit_carrier
OG0001097	1	1	3	1	1	8	1	HmN_000082300.1	IPR000719	Prot_kinase_dom
OG0001098	1	3	1	1	1	8	1	HmN_000083900	null	null
OG0001099	2	1	2	1	1	8	1	HmN_000085700.1	IPR000504	RRM_dom
OG0001100	2	1	2	1	1	8	1	HmN_003050550.1	IPR036249	Thioredoxin-like_sf
OG0001103	1	1	2	1	1	8	1	HmN_000007400	null	null
OG0001104	1	2	2	1	1	8	1	HmN_000008200	IPR001373	Cullin_N
OG0001105	1	1	3	1	1	8	1	HmN_000010500	IPR007356	tRNA_m1G_MeTrfase_euk
OG0001106	2	1	1	1	1	8	1	HmN_000011100	IPR003599	Ig_sub
OG0001107	1	3	1	1	1	8	1	HmN_000013600.1	IPR022043	CAF1A
OG0001108	3	1	1	1	1	8	1	HmN_000656600	IPR003121	SWIB_MDM2_domain
OG0001109	1	2	2	1	1	8	1	HmN_000656200	IPR006594	LisH
OG0001110	2	1	2	1	1	8	1	HmN_003044140	IPR000717	PCI_dom
OG0001111	1	1	3	1	1	8	1	HmN_003044160	IPR001320	Iontro_rcpt
OG0001113	1	4	0	1	1	8	1	HmN_000889000.1	IPR001781	Znf_LIM
OG0001476	1	0	0	2	1	7	0.5	HmN_000824500	null	null
OG0001114	1	0	4	1	1	8	1	HmN_000549800	IPR000058	Znf_AN1
OG0001116	2	2	1	1	1	8	1	HmN_000047700.1	IPR011011	Znf_FYVE_PHD
OG0001117	1	1	3	1	1	8	1	HmN_000477900	IPR000742	EGF-like_dom
OG0001119	1	1	3	1	1	8	1	HmN_000349100	IPR004155	PBS_lyase_HEAT
OG0001120	1	2	2	1	1	8	1	HmN_000349000	IPR000595	cNMP-bd_dom
OG0001121	1	2	0	1	1	8	1	HmN_000348000	IPR013087	Znf_C2H2_type
OG0001122	1	2	2	1	1	8	1	HmN_000347700	IPR007858	Dpy-30_motif
OG0001123	1	3	1	1	1	8	1	HmN_000005200	IPR032870	ALKBH7
OG0001124	1	2	2	1	1	8	1	HmN_000004600	IPR019095	Mediator_Med18
OG0001125	1	1	3	1	1	8	1	HmN_003042850	IPR001891	Malic_OxRdtase
OG0001127	2	1	2	1	1	8	1	HmN_000174400	IPR006035	Ureohydrolase
OG0001128	1	4	0	1	1	8	1	HmN_000249700	IPR006880	INO80B_C
OG0001130	1	1	3	1	1	8	1	HmN_000875700	IPR000276	GPCR_Rhodpsn
OG0001131	2	1	2	1	1	8	1	HmN_000704400	IPR001623	DnaJ_domain
OG0001132	1	1	3	1	1	8	1	HmN_000875600	IPR001766	Fork_head_dom
OG0001133	1	1	2	1	1	8	1	HmN_000705900	IPR019130	Macoilin
OG0001134	2	1	2	1	1	8	1	HmN_000705700	IPR005061	Ist1
OG0001135	1	3	1	1	1	8	1	HmN_000720800	IPR001623	DnaJ_domain
OG0001137	1	1	3	1	1	8	1	HmN_000367500	IPR001991	Na-dicarboxylate_symporter
OG0001140	1	1	3	1	1	8	1	HmN_000725500	IPR000555	JAMM/MPN+_dom
OG0001141	2	2	1	1	1	8	1	HmN_000114800	IPR001937	GalP_UDPtransf1
OG0001142	2	2	1	1	1	8	1	HmN_000633000	IPR000299	FERM_domain
OG0001143	2	2	1	1	1	8	1	HmN_000750400	IPR019391	Storkhead-box_winged-helix
OG0001500	1	0	0	2	2	7	1	HmN_003028800;HmN_003028790	IPR013087	Znf_C2H2_type
OG0001144	1	1	3	1	1	8	1	HmN_000794700.1	IPR013606	I-BAR_dom
OG0001146	1	1	3	1	1	8	1	HmN_000093200	IPR000504	RRM_dom
OG0001148	1	1	3	1	1	8	1	HmN_000525200.1	IPR034907	NDK-like_dom
OG0001149	2	2	1	1	1	8	1	HmN_000527400	IPR003734	DUF155
OG0001151	1	1	2	1	1	8	1	HmN_000889700	IPR002777	PFD_beta-like
OG0001152	1	1	3	1	1	8	1	HmN_000221400	IPR000276	GPCR_Rhodpsn
OG0001153	1	1	3	1	1	8	1	HmN_000861100	IPR007110	Ig-like_dom
OG0001155	1	1	3	1	1	8	1	HmN_000639500	IPR014808	DNA_replication_fac_Dna2_N
OG0001156	3	1	1	1	1	8	1	HmN_000827200	IPR026059	Rab3-gap_reg
OG0001157	1	1	3	1	1	8	1	HmN_000827000	IPR000504	RRM_dom
OG0001158	1	1	3	1	1	8	1	HmN_000110500	IPR000504	RRM_dom
OG0001159	1	1	2	1	1	8	1	HmN_000110300	IPR001214	SET_dom
OG0001161	3	1	1	1	1	8	1	HmN_000648200	IPR000626	Ubiquitin_dom
OG0001163	2	1	2	1	1	8	1	HmN_000457300	IPR001589	Actinin_actin-bd_CS
OG0001169	1	1	2	1	1	8	1	HmN_000043600	IPR001247	ExoRNase_PH_dom1
OG0001170	1	2	2	1	1	8	1	HmN_000033500	IPR000008	C2_dom
OG0001517	1	1	2	0	1	7	#DIV/0!	HmN_002014200	IPR001810	F-box_dom
OG0001171	1	2	2	1	1	8	1	HmN_000030900	IPR002048	EF_hand_dom
OG0001172	1	1	3	1	1	8	1	HmN_000467100	IPR000967	Znf_NFX1
OG0001173	1	1	3	1	1	8	1	HmN_000812200	IPR011701	MFS
OG0001178	1	2	2	1	1	8	1	HmN_000431600	IPR000504	RRM_dom
OG0001180	1	1	3	1	1	8	1	HmN_000103700	null	null
OG0001181	1	1	2	1	1	8	1	HmN_000108000.1	IPR000008	C2_dom
OG0001182	1	1	2	1	1	8	1	HmN_000108900	IPR023252	Aurora_borealis_protein
OG0001183	2	1	2	1	1	8	1	HmN_000109200.1	IPR000938	CAP-Gly_domain
OG0001184	1	2	2	1	1	8	1	HmN_000039000	IPR000504	RRM_dom
OG0001185	1	1	2	1	1	8	1	HmN_000038800	IPR003280	2pore_dom_K_chnl
OG0001199	1	2	2	1	1	8	1	HmN_000991400	IPR002126	Cadherin-like_dom
OG0001210	2	1	1	1	1	8	1	HmN_000714500	null	null
OG0001211	1	1	0	1	1	8	1	HmN_000715000	IPR022782	AIP3-like_C
OG0001212	1	2	2	1	1	8	1	HmN_000715400	IPR002404	IRS_PTB
OG0001213	1	2	2	1	1	8	1	HmN_000841300	null	null
OG0001215	1	2	2	1	1	8	1	HmN_000482100	IPR003663	Sugar/inositol_transpt
OG0001218	1	1	3	1	1	8	1	HmN_000492200	IPR002110	Ankyrin_rpt
OG0001219	1	1	3	1	1	8	1	HmN_000491500.1	IPR013087	Znf_C2H2_type
OG0001220	1	2	2	1	1	8	1	HmN_000491000	IPR001650	Helicase_C
OG0001222	1	1	3	1	1	8	1	HmN_000407300	IPR000640	EFG_V-like
OG0001224	2	1	2	1	1	8	1	HmN_000517200	IPR000504	RRM_dom
OG0001539	1	1	3	0	1	7	#DIV/0!	HmN_002178200.1	IPR001293	Znf_TRAF
OG0001225	1	1	3	1	1	8	1	HmN_000543900	IPR004299	MBOAT_fam
OG0001226	1	2	1	1	1	8	1	HmN_000543700.1	IPR019384	RetinoicA-induced_16-like
OG0001228	1	1	3	1	1	8	1	HmN_000821300	IPR004947	DNase_II
OG0001229	1	1	2	1	1	8	1	HmN_000821800	IPR005821	Ion_trans_dom
OG0001230	1	1	2	1	1	8	1	HmN_000388900.1	IPR013598	Exportin-1/Importin-b-like
OG0001231	1	2	1	1	1	8	1	HmN_000388520.1	IPR000781	Enh_rudimentary
OG0001232	1	1	2	1	1	8	1	HmN_000387000	IPR000719	Prot_kinase_dom
OG0001233	1	1	3	1	1	8	1	HmN_000567500	IPR019103	Peptidase_aspartic_DDI1-type
OG0001234	1	1	3	1	1	8	1	HmN_000568800	IPR000719	Prot_kinase_dom
OG0001235	1	1	1	1	1	8	1	HmN_000589600	IPR000276	GPCR_Rhodpsn
OG0001236	1	3	1	1	1	8	1	HmN_000192200	IPR002110	Ankyrin_rpt
OG0001238	1	2	2	1	1	8	1	HmN_000745000	IPR001715	CH-domain
OG0001239	1	1	3	1	1	8	1	HmN_000290000	IPR000073	AB_hydrolase_1
OG0001243	2	2	1	1	1	8	1	HmN_000760200	IPR000585	Hemopexin-like_dom
OG0001244	2	1	2	1	1	8	1	HmN_000760300	IPR000629	RNA-helicase_DEAD-box_CS
OG0001245	2	2	1	1	1	8	1	HmN_000643300	IPR002156	RNaseH_domain
OG0001248	2	1	1	1	1	8	1	HmN_000835200	IPR000980	SH2
OG0001250	1	2	2	1	1	8	1	HmN_000384300	IPR000276	GPCR_Rhodpsn
OG0001251	1	1	3	1	1	8	1	HmN_000188900.1	IPR000533	Tropomyosin
OG0001252	1	1	3	1	1	8	1	HmN_000187300	IPR008146	Gln_synth_cat_dom
OG0001253	1	2	2	1	1	8	1	HmN_000218100	IPR005036	CBM21_dom
OG0001256	1	1	2	1	1	8	1	HmN_000509400	IPR002168	Lipase_GDXG_HIS_AS
OG0001259	1	2	2	1	1	8	1	HmN_000116200	IPR002048	EF_hand_dom
OG0001261	1	2	2	1	1	8	1	HmN_000119200.1	IPR000719	Prot_kinase_dom
OG0001265	1	1	3	1	1	8	1	HmN_000123000.1	IPR001781	Znf_LIM
OG0001266	1	1	3	1	1	8	1	HmN_000485900	IPR001623	DnaJ_domain
OG0001280	2	2	1	1	1	8	1	HmN_000664700	IPR000182	GNAT_dom
OG0001281	1	1	3	1	1	8	1	HmN_000162400	IPR005344	TMEM33/Pom33
OG0001282	1	1	3	1	1	8	1	HmN_003036080	IPR000159	RA_dom
OG0001569	1	1	1	2	1	7	0.5	HmN_000936400	IPR001494	Importin-beta_N
OG0001570	1	1	0	2	1	7	0.5	HmN_000933900	IPR007718	Srp40_C
OG0001571	1	1	0	2	1	7	0.5	HmN_003026920	IPR010793	Ribosomal_L37/S30
OG0001572	1	0	1	2	1	7	0.5	HmN_003026770	IPR001680	WD40_repeat
OG0001283	1	2	2	1	1	8	1	HmN_000077800	IPR002159	CD36_fam
OG0001284	1	2	1	1	1	8	1	HmN_000358600	IPR003595	Tyr_Pase_cat
OG0001285	2	2	1	1	1	8	1	HmN_000356800	IPR002130	Cyclophilin-type_PPIase_dom
OG0001286	2	1	1	1	1	8	1	HmN_000359500	IPR000409	BEACH_dom
OG0001288	1	2	2	1	1	8	1	HmN_000663000.1	IPR009071	HMG_box_dom
OG0001578	1	1	3	0	1	7	#DIV/0!	HmN_002220300.1	IPR000742	EGF-like_dom
OG0001289	1	2	2	1	1	8	1	HmN_000441500	IPR006640	SprT-like_domain
OG0001290	3	1	1	1	1	8	1	HmN_000346400	IPR001208	MCM_dom
OG0001292	1	2	2	1	1	8	1	HmN_000441900	IPR001576	Phosphoglycerate_kinase
OG0001295	1	1	3	1	1	8	1	HmN_000377600	IPR004274	FCP1_dom
OG0001297	2	2	1	1	1	8	1	HmN_000465900	IPR001608	Ala_racemase_N
OG0001298	1	1	1	1	1	8	1	HmN_000577500	IPR039750	DRC1/DRC2
OG0001299	1	2	2	1	1	8	1	HmN_000672300	IPR003930	K_chnl_Ca-activ_BK_bsu
OG0001305	1	2	2	1	1	8	1	HmN_000421700	IPR001930	Peptidase_M1
OG0001306	1	1	3	1	1	8	1	HmN_000462100	IPR001955	Pancreatic_hormone-like
OG0001307	1	1	3	1	1	8	1	HmN_000687900	IPR001619	Sec1-like
OG0001308	1	1	3	1	1	8	1	HmN_000687700.1	IPR001357	BRCT_dom
OG0001309	1	2	2	1	1	8	1	HmN_000270100	IPR000299	FERM_domain
OG0001310	1	2	2	1	1	8	1	HmN_000021500	IPR000219	DH-domain
OG0001311	2	2	1	1	1	8	1	HmN_000738800	IPR001752	Kinesin_motor_dom
OG0001312	1	1	3	1	1	8	1	HmN_000788400	IPR008907	P25-alpha
OG0001594	1	1	2	0	1	7	#DIV/0!	HmN_003042000.1	IPR001806	Small_GTPase
OG0001315	1	1	3	1	1	8	1	HmN_000297700.1	IPR000418	Ets_dom
OG0001318	1	1	3	1	1	8	1	HmN_000536300	IPR000217	Tubulin
OG0001319	1	2	2	1	1	8	1	HmN_000538000	IPR003593	AAA+_ATPase
OG0001320	1	2	2	1	1	8	1	HmN_003003520.1	IPR000488	Death_domain
OG0001321	2	1	1	1	1	8	1	HmN_000626100	IPR011012	Longin-like_dom_sf
OG0001323	1	1	3	1	1	8	1	HmN_000682800	IPR001372	Dynein_light_chain_typ-1/2
OG0001324	1	1	3	1	1	8	1	HmN_000531600	IPR000198	RhoGAP_dom
OG0001327	1	3	1	1	1	8	1	HmN_003003140	IPR004709	NaH_exchanger
OG0001333	2	2	1	1	1	8	1	HmN_000289800	IPR001680	WD40_repeat
OG0001334	2	1	2	1	1	8	1	HmN_000289100	IPR000095	CRIB_dom
OG0001336	1	3	1	1	1	8	1	HmN_000747000	IPR001680	WD40_repeat
OG0001337	1	1	2	1	1	8	1	HmN_000746100.1	IPR001024	PLAT/LH2_dom
OG0001338	1	1	3	1	1	8	1	HmN_000198800	IPR003593	AAA+_ATPase
OG0001339	1	1	3	1	1	8	1	HmN_000069900	IPR001971	Ribosomal_S11
OG0001342	2	0	3	1	1	8	1	HmN_000067900	IPR001372	Dynein_light_chain_typ-1/2
OG0001343	1	3	1	1	1	8	1	HmN_000458500	IPR002312	Asp/Asn-tRNA-synth_IIb
OG0001344	0	3	2	1	1	8	1	HmN_000304100	IPR007858	Dpy-30_motif
OG0001347	0	1	4	1	1	8	1	HmN_000059200	IPR005552	Scramblase
OG0001349	0	2	3	1	1	8	1	HmN_000231700	IPR005334	Tctex-1-like
OG0001364	1	1	2	1	1	7	1	HmN_000472200.1	IPR000719	Prot_kinase_dom
OG0001365	2	1	1	1	1	7	1	HmN_000042200	IPR000980	SH2
OG0001366	2	0	2	1	1	7	1	HmN_000231800	IPR001873	ENaC
OG0001369	1	1	2	1	1	7	1	HmN_000295400	IPR008606	EIF4EBP
OG0001370	3	1	0	1	1	7	1	HmN_000447200	IPR020795	ORC3
OG0001371	1	1	2	1	1	7	1	HmN_000332200	IPR002048	EF_hand_dom
OG0001372	2	1	2	1	1	7	1	HmN_000332300	IPR011047	Quinoprotein_ADH-like_supfam
OG0001376	1	1	2	1	1	7	1	HmN_000382500	IPR002126	Cadherin-like_dom
OG0001377	1	2	1	1	1	7	1	HmN_000098500	IPR012337	RNaseH-like_sf
OG0001378	1	2	1	1	1	7	1	HmN_000098600	IPR011989	ARM-like
OG0001379	1	1	2	1	1	7	1	HmN_000098700	IPR001841	Znf_RING
OG0001380	1	1	2	1	1	7	1	HmN_000712200	IPR011057	Mss4-like_sf
OG0001383	1	2	1	1	1	7	1	HmN_000100000	IPR002478	PUA
OG0001384	1	1	1	1	1	7	1	HmN_000099800	IPR016024	ARM-type_fold
OG0001385	1	1	2	1	1	7	1	HmN_000099300.1	IPR000560	His_Pase_clade-2
OG0001387	1	1	1	1	1	7	1	HmN_000794200	IPR004859	Put_53exo
OG0001389	1	1	2	1	1	7	1	HmN_000732800	IPR002733	AMMECR1_domain
OG0001390	1	1	2	1	1	7	1	HmN_000273100	IPR001478	PDZ
OG0001391	1	1	1	1	1	7	1	HmN_000273300.1	IPR000433	Znf_ZZ
OG0001392	1	1	2	1	1	7	1	HmN_000273900	IPR000504	RRM_dom
OG0001393	1	2	1	1	1	7	1	HmN_000832700.1	IPR000836	PRibTrfase_dom
OG0001394	1	2	1	1	1	7	1	HmN_000275400	IPR008467	Dynein1_light_intermed_chain
OG0001395	1	1	1	1	1	7	1	HmN_000224600	IPR003108	GAR_dom
OG0001396	1	1	2	1	1	7	1	HmN_000223400	IPR007237	CD20-like
OG0001397	1	1	2	1	1	7	1	HmN_000225400	IPR000043	Adenosylhomocysteinase-like
OG0001398	1	1	2	1	1	7	1	HmN_000225600	IPR000276	GPCR_Rhodpsn
OG0001640	1	0	1	2	1	7	0.5	HmN_000497700	IPR000299	FERM_domain
OG0001399	1	1	1	1	1	7	1	HmN_000225700	IPR018108	Mitochondrial_sb/sol_carrier
OG0001400	1	2	1	1	1	7	1	HmN_003020230	IPR000210	BTB/POZ_dom
OG0001401	1	1	1	1	1	7	1	HmN_000453000	null	null
OG0001402	1	2	1	1	1	7	1	HmN_000851100	IPR000504	RRM_dom
OG0001403	2	1	1	1	1	7	1	HmN_000291200	IPR007858	Dpy-30_motif
OG0001646	2	1	2	0	1	7	#DIV/0!	HmN_002161800	IPR000801	Esterase_put
OG0001647	1	1	3	0	1	7	#DIV/0!	HmN_002161300	IPR002123	Plipid/glycerol_acylTrfase
OG0001404	1	1	2	1	1	7	1	HmN_000595000	IPR001254	Trypsin_dom
OG0001405	1	1	2	1	1	7	1	HmN_000594200.1	IPR006931	Calcipressin
OG0001406	1	1	2	1	1	7	1	HmN_000255400	IPR008253	Marvel
OG0001407	1	1	2	1	1	7	1	HmN_000255200	IPR000756	Diacylglycerol_kin_accessory
OG0001408	1	1	2	1	1	7	1	HmN_000253900	IPR005336	MPC
OG0001409	1	1	2	1	1	7	1	HmN_000253500	IPR000742	EGF-like_dom
OG0001410	1	1	2	1	1	7	1	HmN_000253300	IPR027012	Enkurin_dom
[truncated: 26,770 more rows]

## Sheet: S5. BUSCO-CEGMA
Table S5. Assessment of genome completeness based on presence/absence of conserved eukaryotic genes
[truncated: 9 more rows]

[truncated: 14 more sheets: S6. BUSCO missing, S7.1 DE Larvae cf. Whole Adult, S7.2 DE Scolex-Neck cf. Mid, S7.3 DE Scolex-Neck cf. End, S7.4 DE Mid cf. End, S7.5 UP Scolex cf. Mid & End, S7.6 UP Mid cf. Scolex & End, S7.7 UP End cf. Scloex & Mid, S8. Repeats, S9. Repeat Hotspots, S10. MEGs, S11. Trans-spliced genes, S11.1. Spliced Leader genes, S12. Fusions]
